# Supplementary material for: Optogenetic engineering to probe the molecular choreography of STIM1-mediated cell signaling
Source: Nat Commun. 2020 Feb 25;11:1039. doi: 10.1038/s41467-020-14841-9 (PMC7042325; doi:10.1038/s41467-020-14841-9)
Supplement: Supplementary file 10 — Source Data [file 41467_2020_14841_MOESM10_ESM.xlsx]

## Sheet: Fig. 1
	Fig. 1e	Time (min)	cells: 1	2	3	4	5	6	7	8	9	10	11	12	13	14	15	16	17	18	19	20	21	22	23	24	25	26	27	28	29	30	31	32	33	34	35	36	37	38	39	40
		0.00143333	0	0	0	0	0	0	0	0	0	0	0	0	0	0	0	0	0	0	0	0	0	0	0	0	0	0	0	0	0	0	0	0	0	0	0	0	0	0	0	0
		0.0386	-0.0064684	-0.004048	-0.0105794	-0.0186245	0.00676901	0.00461418	-0.00982515	-0.00584256	0.00879153	0.00813944	0.0141133	-0.0129427	-0.0120862	0.00673446	0.0354947	-0.00035325	0.018526	0.0050487	0.00831858	0.00904544	-0.00582156	-0.00368368	-0.00973306	-0.0173207	0.00636287	0.00438347	-0.00943214	-0.00566728	0.0086157	0.00805804	0.0148189	-0.0130722	-0.012328	0.00693649	0.0369144	-0.000370912	0.0196376	0.00540211	0.00898407	0.00985953
		0.0753	0.000309246	0.00269866	0.000369049	-0.0208472	0.00429107	0.0155055	-0.00666112	-0.00249493	0.00674141	-0.00682397	0.0141133	-0.0125475	-0.00193921	0.0284542	0.0697638	-0.0117077	-0.00545133	-0.00397777	-0.00637168	-0.00228796	0.000278321	0.00245579	0.000339525	-0.0193879	0.0040336	0.0147302	-0.00639467	-0.00242008	0.00660658	-0.00675573	0.0148189	-0.012673	-0.00197799	0.0293078	0.0725544	-0.0122931	-0.00577841	-0.00425621	-0.00688142	-0.00249388
		0.113633	0.000476755	0.00978266	-0.00633534	-0.0102182	0.0154116	0.0209823	-0.0011657	0.0043456	0.0127256	-0.00665954	0.000495203	-0.0268735	-0.0146117	0.0192668	0.091221	-0.00444086	0.0141394	0.0101484	-0.0109144	-0.00840694	0.000429079	0.00890222	-0.00582852	-0.00950289	0.0144869	0.0199332	-0.00111907	0.00421523	0.012471	-0.00659295	0.000519963	-0.0271422	-0.0149039	0.0198448	0.0948699	-0.0046629	0.0149878	0.0108588	-0.0117876	-0.00916356
		0.1523	-0.00360787	0.00616838	-0.00387501	-0.0186561	0.0349933	0.0146031	-0.0116569	0.0084196	0.014314	0.0123325	0.00501393	-0.0351726	-0.0238117	0.0252877	0.104144	0.00479411	-0.00442921	0.00367178	-0.00513274	0.00335213	-0.00324709	0.00561322	-0.00356501	-0.0173501	0.0328937	0.0138729	-0.0111907	0.00816701	0.0140277	0.0122092	0.00526462	-0.0355244	-0.0242879	0.0260463	0.10831	0.00503381	-0.00469496	0.00392881	-0.00554336	0.00365383
		0.189133	0.000386558	-0.00578285	0.0104564	-0.0251767	0.0090052	0.0308917	-0.00154038	0.011464	0.0103984	0.0241717	0.0117611	-0.0195129	-0.0155137	0.0227455	0.126537	-0.00867986	0.00724005	-0.00668061	-0.0143953	0.00728956	0.000347902	-0.0052624	0.00961988	-0.0234143	0.00846489	0.0293471	-0.00147877	0.0111201	0.0101904	0.02393	0.0123491	-0.019708	-0.0158239	0.0234279	0.131599	-0.00911385	0.00767445	-0.00714825	-0.0155469	0.00794562
		0.226767	0.00471601	0.00486724	-0.0097798	-0.0147163	0.0412184	0.0253241	0.00836803	0.0335395	0.00537466	0.0114281	0.0259362	-0.0373462	-0.00523135	0.019133	0.150178	0.014887	0.0149273	-0.01637	-0.0135103	-0.0130361	0.00424441	0.00442918	-0.00899742	-0.0136861	0.0387453	0.0240579	0.00803331	0.0325333	0.00526716	0.0113138	0.0272331	-0.0377197	-0.00533598	0.019707	0.156185	0.0156313	0.0158229	-0.0175159	-0.0145911	-0.0142093
		0.2654	0.00170086	-0.00240952	0.0128552	-0.0176869	0.0317902	0.0306534	-0.00986678	0.0170982	-0.000129287	0.00493299	0.0176416	-0.0212419	-0.00180391	0.0276514	0.167001	-0.00676221	-0.00462086	-0.000356979	-0.0120354	-0.0125572	0.00153077	-0.00219267	0.0118268	-0.0164488	0.0298828	0.0291207	-0.00947211	0.0165852	-0.000126701	0.00488366	0.0185237	-0.0214543	-0.00183999	0.028481	0.173681	-0.00710032	-0.00489811	-0.000381968	-0.0129982	-0.0136873
		0.303833	0.0143542	-0.00713219	0.00510518	-0.0286003	0.0447842	0.036397	-8.32639e-05	0.0298634	0.00563323	0.0094549	0.0109564	-0.0300351	0.0020745	0.0370172	0.174287	0.0208417	0.00811312	-0.0119333	-0.00648968	-0.00117059	0.0129188	-0.00649029	0.00469676	-0.0265983	0.0420972	0.0345771	-7.99333e-05	0.0289675	0.00552057	0.00936035	0.0115042	-0.0303354	0.00211599	0.0381277	0.181258	0.0218838	0.0085999	-0.0127686	-0.00700885	-0.00127594
		0.340633	0.0130914	-0.000240952	0.0108254	-0.0180029	0.0339659	0.0401541	-0.00945046	0.0339816	0.000184696	-0.00205541	0.0123801	-0.0318629	-0.0151529	0.0317991	0.196925	0.00126161	-0.00459956	0.00413076	0.0106785	-0.00686389	0.0117823	-0.000219266	0.0099594	-0.0167427	0.031928	0.0381464	-0.00907244	0.0329622	0.000181002	-0.00203486	0.0129991	-0.0321815	-0.0154559	0.0327531	0.204802	0.00132469	-0.00487553	0.00441991	0.0115327	-0.00748164
		0.379467	0.0208613	0.000771047	0.0156231	-0.0148216	0.0452677	0.0555802	-0.00649459	0.0327057	0.0122823	0.00115103	0.00185701	-0.0257867	-9.01957e-05	0.0240835	0.188837	-0.00156439	-0.00587722	-0.00892447	0.020885	0.00686389	0.0187751	0.000701653	0.0143732	-0.0137841	0.0425517	0.0528011	-0.0062348	0.0317245	0.0120366	0.00113952	0.00194986	-0.0260446	-9.19996e-05	0.024806	0.19639	-0.00164261	-0.00622985	-0.00954919	0.0225558	0.00748164
		0.4161	0.0146763	0.0166739	0.00405954	-0.0117035	0.0438172	0.0421689	0.000666112	0.0438476	0.0112849	0.0115925	0.0142371	-0.0309737	-0.0198431	0.0370172	0.197192	0.000100929	-0.00545133	-0.0215207	-0.000412979	-0.00218155	0.0132087	0.0151732	0.00373478	-0.0108842	0.0411882	0.0400605	0.000639468	0.0425322	0.0110592	0.0114766	0.0149489	-0.0312834	-0.0202399	0.0381277	0.20508	0.000105975	-0.00577841	-0.0230272	-0.000446017	-0.00237789
		0.452733	0.027626	0.00342152	-0.0134088	-0.0164228	0.036746	0.0686622	0.00570358	0.0561012	-0.00567017	0.00624846	0.0177654	-0.0373956	-0.0139803	0.0431273	0.194229	-0.00328018	-0.00602628	-0.000917946	0.00454277	-0.00542726	0.0248634	0.00311359	-0.0123361	-0.0152732	0.0345413	0.0652291	0.00547544	0.0544182	-0.00555677	0.00618597	0.0186537	-0.0377696	-0.0142599	0.0444211	0.201998	-0.00344419	-0.00638785	-0.000982202	0.00490619	-0.00591572
		0.489633	0.0402149	0.001012	-0.0156231	-0.0113242	0.0665418	0.067686	0.0070358	0.0650135	0.00598415	0.00452191	0.0152275	-0.0314677	-0.00825291	0.0377308	0.191154	0.0100424	-0.00543004	-0.0112703	-0.00566372	-0.0117591	0.0361934	0.000920919	-0.0143732	-0.0105316	0.0625493	0.0643017	0.00675437	0.0630631	0.00586447	0.00447669	0.0159889	-0.0317823	-0.00841797	0.0388627	0.1988	0.0105445	-0.00575584	-0.0120593	-0.00611681	-0.0128174
		0.528133	0.0414648	0.0065539	0.00504367	-0.0186034	0.0722833	0.0801551	-0.00795171	0.0712792	-0.000517149	-0.00386418	0.00897555	-0.0474732	-0.0148823	0.035367	0.197839	-0.000151393	0.00438662	0.00397777	-5.89971e-05	-0.00324572	0.0373183	0.00596405	0.00464018	-0.0173011	0.0679463	0.0761473	-0.00763364	0.0691409	-0.000506806	-0.00382554	0.00942433	-0.0479479	-0.0151799	0.0364281	0.205752	-0.000158963	0.00464982	0.00425621	-6.37169e-05	-0.00353783
		0.567033	0.0338367	0.00544552	0.00639685	-0.0152008	0.0482292	0.0892302	0.00133222	0.0801347	-0.00853296	-0.00912604	0.0102136	-0.044361	-0.0202489	0.0251093	0.173418	0.01413	0.00134154	-0.00219287	0.0131563	-0.016335	0.030453	0.00495542	0.0058851	-0.0141368	0.0453354	0.0847687	0.00127893	0.0777306	-0.0083623	-0.00903478	0.0107242	-0.0448046	-0.0206539	0.0258625	0.180355	0.0148365	0.00142203	-0.00234637	0.0142088	-0.0178051
		0.6039	0.0522884	-0.00168667	0.00319842	-0.0167704	0.0598936	0.0922212	0.00728559	0.0811642	-0.00581793	0.0223629	0.00878985	-0.0257867	-0.0262019	0.02948	0.17627	0.000807428	-0.00453568	-0.0156561	-0.0135103	-0.0062786	0.0470596	-0.00153487	0.00294255	-0.0155965	0.0563	0.0876101	0.00699417	0.0787293	-0.00570157	0.0221393	0.00922934	-0.0260446	-0.0267259	0.0303644	0.183321	0.000847799	-0.00480782	-0.016752	-0.0145911	-0.00684367
		0.640567	0.0537316	-0.00226495	0.00356747	-0.0155274	0.051795	0.0986118	0	0.0747848	-0.00382321	0.0161967	0.00458062	-0.0267747	-0.0343646	0.0363482	0.181774	0.00222043	-0.00104342	-0.0120353	0.00188791	-0.0248484	0.0483584	-0.00206111	0.00328208	-0.0144405	0.0486873	0.0936812	0	0.0725412	-0.00374674	0.0160347	0.00480966	-0.0270424	-0.0350519	0.0374387	0.189045	0.00233145	-0.00110602	-0.0128778	0.00203894	-0.0270847
		0.6772	0.0501881	-0.00327695	-0.0118711	-0.0020331	0.0420645	0.112392	-0.00524563	0.0783598	0.00467281	0.00468634	0.018013	-0.0428296	-0.0283215	0.0445991	0.187277	0.0115563	-0.0169289	-0.0223367	-0.0182891	-0.00617218	0.0451693	-0.00298203	-0.0109214	-0.00189078	0.0395407	0.106772	-0.0050358	0.076009	0.00457935	0.00463948	0.0189137	-0.0432579	-0.0288879	0.045937	0.194768	0.0121341	-0.0179447	-0.0239002	-0.0197522	-0.00672768
		0.714	0.0731368	0.00139752	0.0167917	0.00172761	0.0663605	0.114673	0.0222731	0.0849603	0.00905011	0.012168	0.0115754	-0.0282073	-0.0381979	0.0681473	0.169697	0.0124142	-0.00206554	-0.0203988	-0.0168142	0.0164414	0.0658231	0.00127175	0.0154484	0.00160667	0.0623788	0.10894	0.0213822	0.0824115	0.00886911	0.0120464	0.0121541	-0.0284894	-0.0389618	0.0701918	0.176485	0.0130349	-0.00218948	-0.0218267	-0.0181593	0.0179211
		0.750633	0.0656633	0.00279505	0.0150695	-0.000389765	0.0727668	0.122545	0.00162365	0.0982245	0.00827439	0.0189098	0.0138657	-0.0476708	-0.0398214	0.0650254	0.193873	0.00666128	-0.00679287	-0.016115	-0.00867257	-0.0162818	0.059097	0.00254349	0.0138639	-0.000362481	0.0684008	0.116418	0.0015587	0.0952778	0.0081089	0.0187207	0.014559	-0.0481475	-0.0406178	0.0669762	0.201628	0.00699435	-0.00720044	-0.0172431	-0.00936637	-0.0177472
		0.787267	0.0759973	0.0143608	0.00781154	0.00241233	0.0528829	0.121938	0.000999167	0.103189	0.0188021	-0.0153745	0.00984215	-0.0285037	-0.0352665	0.0654714	0.18135	-0.000504643	-0.0116267	-0.017135	-0.00306785	-5.32085e-05	0.0683976	0.0130683	0.00718662	0.00224347	0.0497099	0.115841	0.0009592	0.100093	0.018426	-0.0152208	0.0103343	-0.0287887	-0.0359719	0.0674356	0.188604	-0.000529875	-0.0123243	-0.0183344	-0.00331327	-5.79973e-05
		0.8239	0.0982115	0.0164329	0.011133	0.0122302	0.0487731	0.1409	0.00653622	0.126945	0.0179894	0.0141412	0.0172702	-0.0266759	-0.0167764	0.106146	0.174733	0.00474364	0.00621793	-0.0243256	-0.00289085	-0.00473555	0.0883904	0.014954	0.0102423	0.0113741	0.0458467	0.133855	0.00627477	0.123136	0.0176296	0.0139998	0.0181337	-0.0269426	-0.0171119	0.10933	0.181722	0.00498082	0.006591	-0.0260283	-0.00312212	-0.00516175
		0.860667	0.125438	0.0164329	0.0308156	0.0275996	0.0325154	0.178931	0.00811823	0.143563	0.0299577	0.018992	0.0165274	-0.0370992	-0.00888428	0.136473	0.176537	0.0460739	0.00998701	-0.00540568	-0.00312684	-0.0075556	0.112894	0.014954	0.0283504	0.0256676	0.0305645	0.169985	0.00779351	0.139256	0.0293585	0.0188021	0.0173538	-0.0374702	-0.00906196	0.140567	0.183599	0.0483776	0.0105862	-0.00578408	-0.00337699	-0.00823561
		0.897317	0.150758	0.0153246	0.033645	0.033288	0.0192796	0.21442	0.00395504	0.201256	0.0155884	0.0181699	0.0313835	-0.0246505	-0.00144313	0.193961	0.18057	0.0483952	0.0111795	-0.00520169	0.00265487	-0.0107481	0.135682	0.0139453	0.0309534	0.0309579	0.0181228	0.203699	0.00379684	0.195218	0.0152766	0.0179882	0.0329526	-0.024897	-0.00147199	0.19978	0.187793	0.050815	0.0118503	-0.00556581	0.00286726	-0.0117154
		0.934017	0.164184	0.0286733	0.044901	0.0394189	0.0551191	0.255959	0.0149043	0.243985	0.0145541	0.00871495	0.0379449	-0.0234155	0.00712546	0.253278	0.191377	0.0714069	-0.000809182	-0.0120863	0	0.0107481	0.147766	0.0260927	0.0413089	0.0366596	0.0518119	0.243161	0.0143081	0.236666	0.014263	0.00862781	0.0398422	-0.0236497	0.00726797	0.260876	0.199032	0.0749773	-0.000857733	-0.0129323	0	0.0117154
		0.970683	0.196436	0.0666474	0.0482839	0.0630471	0.0700471	0.297016	0.0202748	0.306289	0.0355725	0.022774	0.0493965	-0.0177345	0.0208352	0.284364	0.200802	0.0878583	0.0165669	0.0143302	0.00536873	0.00766202	0.176792	0.0606491	0.0444212	0.0586338	0.0658443	0.282165	0.0194638	0.2971	0.034861	0.0225463	0.0518663	-0.0179119	0.0212519	0.292895	0.208834	0.0922512	0.017561	0.0153333	0.00579823	0.0083516
		1.00732	0.254716	0.107416	0.0399803	0.102076	0.0606189	0.348067	0.0254788	0.361298	0.0510869	0.0170188	0.0433302	-0.0237119	0.0462253	0.367898	0.207776	0.141956	0.0312174	0.0128512	0.00938053	0.016069	0.229244	0.097749	0.0367819	0.094931	0.0569817	0.330664	0.0244596	0.350459	0.0500652	0.0168486	0.0454968	-0.023949	0.0471498	0.378935	0.216087	0.149054	0.0330904	0.0137508	0.010131	0.0175152
		1.04412	0.293346	0.124476	0.0873416	0.130108	0.0780853	0.413556	0.0316819	0.418485	0.0737861	0.0385596	0.0386258	-0.0181297	0.082935	0.445009	0.230504	0.181066	0.0337088	0.0252435	0.0184661	0.0249548	0.264011	0.113273	0.0803543	0.121	0.0734002	0.392879	0.0304147	0.405931	0.0723104	0.038174	0.0405571	-0.018311	0.0845937	0.45836	0.239724	0.190119	0.0357313	0.0270106	0.0199434	0.0272007
		1.08102	0.350724	0.175751	0.109116	0.15737	0.105584	0.460198	0.036761	0.468068	0.100364	0.0338732	0.0532343	-0.0127452	0.143276	0.525199	0.269942	0.260345	0.0485083	0.0294253	0.0365782	0.00340534	0.315652	0.159933	0.100386	0.146354	0.0992493	0.437188	0.0352906	0.454026	0.0983566	0.0335345	0.055896	-0.0128726	0.146141	0.540954	0.28074	0.273362	0.0514188	0.031485	0.0395044	0.00371182
		1.11832	0.404855	0.256132	0.143068	0.20627	0.134171	0.517265	0.060408	0.533353	0.122601	0.0519609	0.0723615	0.00459418	0.226617	0.657925	0.292402	0.373789	0.071208	0.0419195	0.0414749	0.0314994	0.36437	0.23308	0.131623	0.191831	0.126121	0.491402	0.0579917	0.517353	0.120149	0.0514413	0.0759796	0.00464012	0.231149	0.677663	0.304098	0.392478	0.0754805	0.0448539	0.0447929	0.0343344
		1.15495	0.473508	0.363693	0.196642	0.247817	0.152363	0.57936	0.0638218	0.598632	0.161203	0.0822166	0.0989167	-0.0109668	0.352485	0.769824	0.333712	0.487535	0.0976129	0.0524759	0.0582891	0.0316058	0.426157	0.330961	0.18091	0.23047	0.143221	0.550392	0.0612689	0.580673	0.157979	0.0813944	0.103863	-0.0110764	0.359535	0.792919	0.347061	0.511912	0.10347	0.0561492	0.0629522	0.0344504
		1.19168	0.528541	0.471013	0.220322	0.301351	0.216608	0.636002	0.0792673	0.650602	0.273664	0.10795	0.104178	0.0136837	0.501353	0.84484	0.368137	0.64458	0.0822597	0.0815442	0.0742183	0.0428328	0.475687	0.428622	0.202697	0.280257	0.203612	0.604202	0.0760966	0.631084	0.268191	0.106871	0.109387	0.0138206	0.51138	0.870185	0.382863	0.676809	0.0871953	0.0872523	0.0801558	0.0466878
		1.22832	0.582285	0.586719	0.251937	0.340602	0.256799	0.698989	0.0921316	0.695202	0.369115	0.1313	0.111173	0.0265277	0.673446	0.956516	0.400379	0.799102	0.115394	0.0822582	0.0621829	0.0319251	0.524057	0.533914	0.231783	0.31676	0.241391	0.664039	0.0884463	0.674345	0.361733	0.129987	0.116732	0.026793	0.686915	0.985211	0.416394	0.839057	0.122317	0.0880162	0.0671575	0.0347983
		1.26478	0.623183	0.759048	0.317874	0.385341	0.320742	0.72555	0.10841	0.738089	0.449753	0.1558	0.151718	0.0265771	0.868946	1.0314	0.425022	0.982035	0.125977	0.112091	0.0768732	0.0366074	0.560865	0.690733	0.292444	0.358367	0.301498	0.689272	0.104073	0.715946	0.440758	0.154242	0.159304	0.0268429	0.886325	1.06234	0.442023	1.03114	0.133536	0.119938	0.083023	0.0399021
		1.30162	0.707968	0.891331	0.32587	0.435094	0.400943	0.757168	0.123439	0.762394	0.490627	0.190496	0.167997	0.0626389	1.046	1.135	0.45098	1.18107	0.168906	0.122648	0.101003	0.0506545	0.637171	0.811111	0.299801	0.404637	0.376886	0.71931	0.118501	0.739522	0.480814	0.188591	0.176397	0.0632653	1.06692	1.16905	0.46902	1.24012	0.17904	0.131233	0.109083	0.0552134
		1.33908	0.738764	1.05735	0.398081	0.486206	0.52345	0.773911	0.154663	0.787754	0.521452	0.232591	0.232312	0.0698019	1.23816	1.20569	0.500334	1.35966	0.202657	0.157224	0.106962	0.0465042	0.664888	0.962186	0.366234	0.452171	0.492043	0.735215	0.148476	0.764121	0.511023	0.230265	0.243928	0.0704999	1.26293	1.24186	0.520348	1.42764	0.214817	0.168229	0.115519	0.0506896
		1.37562	0.776492	1.21054	0.463649	0.538149	0.652665	0.794683	0.191382	0.784583	0.583252	0.281181	0.235716	0.104431	1.41427	1.24895	0.555414	1.54572	0.207491	0.175022	0.139174	0.060232	0.698843	1.1016	0.426557	0.500479	0.613505	0.754949	0.183727	0.761046	0.571587	0.278369	0.247502	0.105476	1.44255	1.28642	0.577631	1.62301	0.219941	0.187273	0.150308	0.0656529
		1.41225	0.799673	1.36268	0.525587	0.583373	0.806298	0.790075	0.21836	0.78675	0.651663	0.356573	0.283132	0.15798	1.55434	1.28031	0.573953	1.69616	0.213305	0.23887	0.152684	0.0793338	0.719705	1.24004	0.48354	0.542537	0.75792	0.750571	0.209625	0.763147	0.63863	0.353007	0.297289	0.15956	1.58543	1.31871	0.596911	1.78096	0.226103	0.255591	0.164899	0.0864739
		1.45055	0.810638	1.47072	0.582052	0.609887	0.992566	0.79646	0.26632	0.777553	0.723233	0.420373	0.306778	0.221113	1.7079	1.33422	0.627362	1.87041	0.213667	0.277424	0.177876	0.0940726	0.729574	1.33836	0.535488	0.567195	0.933012	0.756637	0.255667	0.754227	0.708768	0.41617	0.322117	0.223325	1.74206	1.37425	0.652456	1.96393	0.226487	0.296843	0.192106	0.102539
		1.48945	0.808886	1.56455	0.677205	0.674947	1.19183	0.78071	0.323439	0.757512	0.786898	0.461235	0.352646	0.26666	1.83025	1.38083	0.660428	1.98325	0.258108	0.29563	0.198466	0.0985421	0.727997	1.42374	0.623029	0.6277	1.12032	0.741675	0.310501	0.734786	0.77116	0.456623	0.370279	0.269327	1.86686	1.42226	0.686845	2.08241	0.273594	0.316324	0.214343	0.107411
		1.52735	0.819194	1.67761	0.761656	0.702852	1.35241	0.771022	0.357785	0.754455	0.858523	0.579462	0.363293	0.341155	1.91341	1.3691	0.698373	2.12702	0.294244	0.34372	0.192389	0.124614	0.737275	1.52662	0.700723	0.653652	1.27127	0.732471	0.343474	0.731821	0.841352	0.573668	0.381458	0.344567	1.95168	1.41018	0.726308	2.23337	0.311899	0.36778	0.207781	0.135829
		1.56545	0.80185	1.73905	0.812646	0.756313	1.50363	0.757736	0.387302	0.737634	0.894834	0.624764	0.419189	0.429828	1.89862	1.36246	0.721168	2.2062	0.323992	0.381049	0.245782	0.128179	0.721665	1.58253	0.747634	0.703371	1.41341	0.719849	0.37181	0.715505	0.876937	0.618516	0.440149	0.434126	1.93659	1.40333	0.750014	2.31651	0.343432	0.407723	0.265444	0.139715
		1.60225	0.7914	1.81167	0.890884	0.804865	1.71202	0.745777	0.438468	0.714207	0.927008	0.667105	0.434107	0.518352	1.94282	1.3464	0.744318	2.21119	0.338004	0.406905	0.235575	0.164999	0.71226	1.64862	0.819614	0.748524	1.60929	0.708489	0.420929	0.692781	0.908468	0.660434	0.455812	0.523536	1.98167	1.38679	0.774091	2.32175	0.358284	0.435388	0.254421	0.179849
		1.64022	0.783592	1.84044	0.942982	0.832222	1.81168	0.723569	0.466403	0.690616	0.99915	0.75705	0.442649	0.571654	1.95869	1.31407	0.769964	2.25141	0.369136	0.432302	0.259351	0.18325	0.705233	1.6748	0.867543	0.773966	1.70298	0.687391	0.447747	0.669897	0.979167	0.74948	0.464782	0.577371	1.99786	1.35349	0.800763	2.36398	0.391284	0.462563	0.280099	0.199743
		1.67838	0.780139	1.89475	0.993849	0.865837	1.97347	0.702456	0.510783	0.682765	1.0408	0.777522	0.471371	0.647038	1.95193	1.29712	0.793672	2.26867	0.378037	0.442858	0.278289	0.214962	0.702125	1.72422	0.914341	0.805228	1.85506	0.667334	0.490351	0.662282	1.01998	0.769747	0.49494	0.653509	1.99096	1.33603	0.825419	2.38211	0.400719	0.473858	0.300552	0.234309
		1.71475	0.773967	1.8455	1.05603	0.88898	2.05887	0.69627	0.528601	0.661233	1.06716	0.870098	0.50195	0.726276	1.92735	1.28753	0.821591	2.24692	0.408552	0.473405	0.280118	0.247313	0.69657	1.67941	0.971551	0.826752	1.93533	0.661456	0.507457	0.641396	1.04581	0.861397	0.527047	0.733538	1.96589	1.32616	0.854455	2.35927	0.433065	0.506543	0.302527	0.269571
		1.75148	0.761674	1.85644	1.11994	0.904055	2.1911	0.682411	0.550291	0.654139	1.10594	0.970155	0.543237	0.81396	1.93141	1.31201	0.827295	2.2174	0.39882	0.502677	0.324189	0.249441	0.685507	1.68936	1.03035	0.840771	2.05964	0.64829	0.52828	0.634515	1.08382	0.960454	0.570399	0.8221	1.97003	1.35138	0.860387	2.32827	0.42275	0.537865	0.350124	0.271891
		1.78952	0.743093	1.84685	1.14498	0.910301	2.28774	0.665866	0.576187	0.639909	1.10853	1.00715	0.558589	0.884849	1.87458	1.24739	0.867558	2.1686	0.428866	0.511755	0.305369	0.312493	0.668784	1.68063	1.05338	0.84658	2.15048	0.632573	0.553139	0.620712	1.08636	0.997081	0.586518	0.893698	1.91207	1.28481	0.90226	2.27703	0.454598	0.547578	0.329798	0.340618
		1.82582	0.739099	1.84753	1.22155	0.902643	2.38795	0.642818	0.596794	0.627775	1.12774	1.06791	0.581492	0.948081	1.82989	1.26153	0.846324	2.09351	0.425353	0.511806	0.346844	0.331329	0.665189	1.68125	1.12383	0.839458	2.24467	0.610677	0.572923	0.608942	1.10518	1.05723	0.610566	0.957562	1.86649	1.29937	0.880176	2.19819	0.450874	0.547632	0.374591	0.361149
		1.86398	0.729358	1.84319	1.31166	0.918097	2.48108	0.632438	0.600916	0.616362	1.13204	1.12744	0.609099	0.934644	1.75972	1.27509	0.837589	2.05375	0.443645	0.555255	0.380295	0.387411	0.656422	1.6773	1.20673	0.85383	2.33222	0.600816	0.576879	0.597871	1.1094	1.11616	0.639554	0.943991	1.79491	1.31334	0.871093	2.15643	0.470263	0.594123	0.410719	0.422278
		1.90148	0.708986	1.85234	1.37711	0.919919	2.5938	0.633119	0.63393	0.600603	1.15213	1.18967	0.601548	0.972336	1.72901	1.25453	0.867112	2.0274	0.474202	0.523127	0.401416	0.445089	0.638088	1.68563	1.26694	0.855525	2.43817	0.601463	0.608573	0.582585	1.12909	1.17778	0.631625	0.982059	1.76359	1.29216	0.901797	2.12877	0.502654	0.559746	0.433529	0.485147
		1.93815	0.701564	1.83056	1.39021	0.924343	2.7267	0.615082	0.643381	0.589644	1.1588	1.20768	0.636769	0.994764	1.72495	1.24043	0.856684	1.95822	0.492345	0.567342	0.399764	0.45754	0.631408	1.66581	1.27899	0.859639	2.5631	0.584328	0.617645	0.571954	1.13563	1.1956	0.668607	1.00471	1.75945	1.27765	0.890952	2.05613	0.521885	0.607055	0.431745	0.498718
		1.97475	0.695933	1.74377	1.48573	0.911281	2.90088	0.61847	0.638926	0.585677	1.17088	1.19411	0.66611	0.994961	1.68643	1.2114	0.858623	1.8747	0.48404	0.57137	0.443245	0.466159	0.62634	1.58683	1.36687	0.847491	2.72683	0.587547	0.613369	0.568107	1.14746	1.18217	0.699415	1.00491	1.72016	1.24774	0.892968	1.96843	0.513082	0.611366	0.478704	0.508114
		2.01145	0.688975	1.75004	1.53352	0.920067	2.8943	0.59553	0.667569	0.580245	1.18233	1.26844	0.65602	0.987403	1.65892	1.22781	0.8584	1.87253	0.493196	0.591871	0.442478	0.473768	0.620078	1.59253	1.41084	0.855662	2.72064	0.565754	0.640866	0.562838	1.15869	1.25575	0.688821	0.997277	1.6921	1.26465	0.892736	1.96615	0.522788	0.633302	0.477876	0.516407
		2.04818	0.666091	1.69688	1.54779	0.900958	2.97389	0.585672	0.665445	0.556925	1.2054	1.28644	0.652801	0.990515	1.64923	1.19436	0.845544	1.86546	0.498073	0.609669	0.476224	0.523252	0.599482	1.54416	1.42397	0.837891	2.79546	0.556388	0.638828	0.540218	1.18129	1.27358	0.685441	1.00042	1.68221	1.23019	0.879365	1.95874	0.527957	0.652346	0.514322	0.570345
		2.08578	0.68109	1.69683	1.59472	0.898345	3.06177	0.588157	0.647169	0.555984	1.1735	1.30322	0.6736	0.959048	1.62325	1.20846	0.850958	1.79512	0.497903	0.576776	0.457876	0.524582	0.612981	1.54412	1.46715	0.835461	2.87806	0.55875	0.621282	0.539305	1.15003	1.29018	0.707279	0.968638	1.65572	1.24471	0.884996	1.88487	0.527777	0.61715	0.494506	0.571795
		2.1224	0.653502	1.66339	1.59897	0.896344	3.10637	0.577811	0.62144	0.543977	1.17312	1.30913	0.659486	0.939633	1.61743	1.2089	0.850134	1.8158	0.49556	0.597685	0.475575	0.532776	0.588152	1.51368	1.47105	0.8336	2.91999	0.548921	0.596583	0.527658	1.14965	1.29604	0.692461	0.94903	1.64978	1.24517	0.884139	1.9066	0.525294	0.639523	0.513621	0.580726
		2.15897	0.661981	1.62739	1.59349	0.876908	3.11284	0.579956	0.659867	0.540004	1.15321	1.34597	0.641783	0.948575	1.62853	1.16252	0.827696	1.81353	0.485339	0.568871	0.496519	0.541662	0.595783	1.48093	1.46601	0.815524	2.92607	0.550959	0.633472	0.523804	1.13014	1.33251	0.673872	0.958061	1.6611	1.19739	0.860804	1.90421	0.514459	0.608692	0.536241	0.590412
		2.19577	0.659159	1.62349	1.62769	0.88345	3.10994	0.563974	0.635928	0.536265	1.16366	1.37746	0.649768	0.923381	1.64309	1.19552	0.860183	1.75464	0.481974	0.589678	0.46944	0.534639	0.593243	1.47737	1.49748	0.821608	2.92334	0.535775	0.610491	0.520177	1.14039	1.36368	0.682256	0.932615	1.67596	1.23139	0.89459	1.84238	0.510893	0.630956	0.506995	0.582756
		2.23247	0.659726	1.59284	1.62523	0.856303	3.05083	0.564865	0.650042	0.515996	1.14307	1.37359	0.657815	0.873734	1.63795	1.17933	0.844385	1.77513	0.465833	0.58876	0.521062	0.538257	0.593753	1.44948	1.49521	0.796362	2.86778	0.536622	0.62404	0.500516	1.1202	1.35986	0.690706	0.882471	1.67071	1.21471	0.87816	1.86389	0.493783	0.629974	0.562747	0.5867
		2.26947	0.652497	1.56985	1.59651	0.856587	3.04557	0.56314	0.644505	0.525268	1.11604	1.34136	0.659734	0.857284	1.58424	1.16091	0.842513	1.75979	0.493686	0.582845	0.48938	0.546823	0.587247	1.42857	1.46879	0.796626	2.86284	0.534983	0.618724	0.50951	1.09372	1.32795	0.69272	0.865857	1.61593	1.19574	0.876214	1.84778	0.523307	0.623644	0.528531	0.596038
		2.30633	0.646054	1.56845	1.60395	0.837889	3.04666	0.551664	0.60562	0.520967	1.11119	1.3218	0.64983	0.826409	1.60233	1.18304	0.819385	1.78366	0.478184	0.579989	0.507434	0.590348	0.581449	1.42729	1.47563	0.779237	2.86386	0.524081	0.581395	0.505338	1.08896	1.30858	0.682321	0.834673	1.63437	1.21853	0.852161	1.87284	0.506875	0.620588	0.548028	0.643479
		2.34313	0.645488	1.52961	1.61662	0.829304	2.98707	0.549031	0.615071	0.506143	1.14441	1.35986	0.618261	0.804278	1.55633	1.1602	0.811185	1.75747	0.444177	0.594982	0.501829	0.559221	0.580939	1.39195	1.48729	0.771253	2.80784	0.521579	0.590468	0.490958	1.12153	1.34626	0.649174	0.812321	1.58745	1.19501	0.843633	1.84534	0.470828	0.636631	0.541975	0.609551
		2.38033	0.638594	1.51708	1.5871	0.816547	2.99184	0.531488	0.600208	0.495348	1.10899	1.34218	0.592139	0.78684	1.54496	1.12595	0.806707	1.74364	0.449543	0.573104	0.532271	0.567681	0.574735	1.38055	1.46013	0.759389	2.81233	0.504913	0.5762	0.480488	1.08681	1.32876	0.621746	0.794708	1.57586	1.15973	0.838975	1.83082	0.476516	0.613221	0.574853	0.618773
		2.4166	0.644031	1.53713	1.62812	0.799787	2.96464	0.523514	0.58547	0.485855	1.12988	1.34564	0.614485	0.771328	1.57013	1.13206	0.830169	1.755	0.413833	0.58774	0.519764	0.564542	0.579628	1.39879	1.49787	0.743802	2.78677	0.497338	0.562052	0.471279	1.10728	1.33218	0.645209	0.779042	1.60153	1.16602	0.863376	1.84275	0.438663	0.628882	0.561345	0.615351
		2.45467	0.65184	1.5405	1.60124	0.799724	2.94972	0.506152	0.577144	0.468378	1.10066	1.32656	0.600495	0.743121	1.56544	1.13754	0.842513	1.73113	0.434659	0.588505	0.496342	0.565553	0.586656	1.40186	1.47314	0.743743	2.77273	0.480845	0.554058	0.454326	1.07865	1.3133	0.63052	0.750552	1.59675	1.17167	0.876214	1.81768	0.460738	0.629701	0.53605	0.616453
		2.49097	0.647768	1.52253	1.56452	0.796532	2.97413	0.504416	0.562115	0.473077	1.09118	1.33125	0.591891	0.710665	1.58717	1.14669	0.826939	1.73395	0.426141	0.579071	0.533097	0.543205	0.582991	1.3855	1.43936	0.740775	2.79569	0.479195	0.53963	0.458885	1.06936	1.31794	0.621486	0.717772	1.61892	1.18109	0.860016	1.82065	0.451709	0.619606	0.575745	0.592094
		2.52747	0.639573	1.55665	1.50578	0.801757	2.8645	0.484563	0.560783	0.45829	1.08936	1.29655	0.570659	0.690214	1.57265	1.12465	0.828365	1.75187	0.443538	0.567495	0.50885	0.523252	0.575616	1.41655	1.38532	0.745634	2.69263	0.460334	0.538351	0.444542	1.06757	1.28359	0.599192	0.697116	1.60411	1.15839	0.861499	1.83946	0.47015	0.607219	0.549558	0.570345
		2.56407	0.642047	1.54923	1.5441	0.797101	2.81071	0.484744	0.534638	0.447951	1.05147	1.33462	0.571402	0.657412	1.55272	1.12292	0.80947	1.74137	0.415707	0.57188	0.50118	0.523997	0.577842	1.4098	1.42057	0.741304	2.64207	0.460507	0.513252	0.434512	1.03045	1.32127	0.599972	0.663987	1.58377	1.1566	0.841848	1.82844	0.440649	0.611912	0.541274	0.571157
		2.60097	0.638942	1.55636	1.5179	0.790802	2.77106	0.469488	0.535637	0.43559	1.05329	1.2464	0.575549	0.667688	1.5552	1.11163	0.790709	1.77215	0.42893	0.587638	0.511504	0.501649	0.575048	1.41629	1.39647	0.735445	2.6048	0.446014	0.514212	0.422522	1.03222	1.23394	0.604327	0.674364	1.5863	1.14498	0.822337	1.86076	0.454666	0.628773	0.552425	0.546798
		2.6375	0.624948	1.52417	1.46445	0.793108	2.75033	0.457996	0.53597	0.424018	1.02314	1.22199	0.560012	0.649558	1.53991	1.10592	0.799889	1.75616	0.397117	0.575603	0.497994	0.486166	0.562454	1.38699	1.34729	0.737591	2.58531	0.435096	0.514531	0.411298	1.00268	1.20977	0.588013	0.656053	1.57071	1.1391	0.831884	1.84396	0.420944	0.615895	0.537834	0.529921
		2.67407	0.631816	1.54682	1.45676	0.796795	2.7021	0.448143	0.532806	0.427397	1.02244	1.21903	0.565707	0.652719	1.5626	1.08929	0.7918	1.72552	0.401077	0.589168	0.509144	0.492764	0.568635	1.4076	1.34022	0.74102	2.53998	0.425736	0.511494	0.414576	1.00199	1.20683	0.593993	0.659247	1.59385	1.12197	0.823472	1.8118	0.425142	0.63041	0.549876	0.537112
		2.7108	0.630914	1.52031	1.42963	0.770323	2.68609	0.442564	0.519442	0.41719	1.01206	1.19428	0.538162	0.615274	1.52214	1.07707	0.802406	1.69297	0.408829	0.568209	0.479174	0.483931	0.567823	1.38348	1.31526	0.7164	2.52492	0.420436	0.498664	0.404675	0.99182	1.18234	0.56507	0.621427	1.55259	1.10938	0.834503	1.77762	0.433358	0.607983	0.517508	0.527485
		2.74813	0.626971	1.51135	1.39341	0.763781	2.67539	0.433268	0.5	0.415093	1.00397	1.17043	0.544537	0.623722	1.52638	1.0904	0.7834	1.69969	0.396201	0.571013	0.47941	0.45291	0.564274	1.37533	1.28193	0.710317	2.51487	0.411604	0.48	0.402641	0.983892	1.15873	0.571764	0.629959	1.55691	1.12311	0.814736	1.78467	0.419973	0.610984	0.517763	0.493672
		2.78643	0.62826	1.48827	1.38369	0.782595	2.6792	0.4306	0.497918	0.418062	0.981198	1.15736	0.534448	0.587067	1.51989	1.10325	0.808645	1.64372	0.370925	0.568361	0.47705	0.433649	0.565434	1.35432	1.27299	0.727814	2.51845	0.40907	0.478002	0.40552	0.961574	1.14579	0.56117	0.592938	1.55029	1.13634	0.840991	1.72591	0.39318	0.608147	0.515214	0.472677
		2.8233	0.638349	1.50788	1.35816	0.763423	2.69376	0.417109	0.466653	0.403617	1.00188	1.12735	0.55407	0.607766	1.49987	1.09785	0.794563	1.68697	0.39701	0.571829	0.467257	0.424763	0.574514	1.37217	1.24951	0.709984	2.53214	0.396254	0.447987	0.391508	0.981846	1.11608	0.581773	0.613843	1.52986	1.13079	0.826346	1.77132	0.420831	0.611857	0.504637	0.462992
		2.86107	0.640424	1.49882	1.34771	0.766478	2.70525	0.419272	0.434513	0.395955	0.985612	1.0911	0.532962	0.580102	1.49314	1.07858	0.808356	1.6842	0.371798	0.572645	0.447729	0.425827	0.576381	1.36393	1.23989	0.712825	2.54293	0.398308	0.417132	0.384076	0.9659	1.08019	0.55961	0.585903	1.52301	1.11094	0.84069	1.7684	0.394106	0.61273	0.483547	0.464152
		2.89823	0.626714	1.5112	1.36253	0.772019	2.80219	0.405026	0.433805	0.386512	0.963559	1.08304	0.548994	0.579213	1.49982	1.08724	0.821903	1.63151	0.361577	0.558927	0.460885	0.407258	0.564042	1.3752	1.25353	0.717978	2.63406	0.384775	0.416453	0.374917	0.944288	1.07221	0.576444	0.585005	1.52982	1.11985	0.854779	1.71309	0.383271	0.598052	0.497756	0.443911
		2.93513	0.62643	1.49535	1.32353	0.750845	2.8063	0.405174	0.399542	0.378743	0.955322	1.12752	0.560508	0.543151	1.47871	1.09049	0.826515	1.68152	0.352825	0.545515	0.454808	0.416516	0.563787	1.36077	1.21765	0.698286	2.63792	0.384915	0.38356	0.367381	0.936216	1.11624	0.588533	0.548582	1.50829	1.12321	0.859576	1.7656	0.373994	0.583701	0.491193	0.454002
		2.97373	0.617333	1.50022	1.30422	0.75192	2.80261	0.402994	0.375437	0.381061	0.965517	1.12998	0.543485	0.538556	1.48282	1.08322	0.823062	1.6471	0.342284	0.573308	0.45823	0.388848	0.5556	1.3652	1.19988	0.699286	2.63445	0.382845	0.36042	0.369629	0.946207	1.11868	0.570659	0.543942	1.51247	1.11572	0.855984	1.72946	0.362821	0.61344	0.494889	0.423844
		3.01173	0.606458	1.50783	1.2675	0.757029	2.82854	0.39615	0.370233	0.371871	0.95691	1.13656	0.533395	0.531443	1.48358	1.08202	0.834447	1.65028	0.335832	0.547351	0.45174	0.371768	0.545812	1.37213	1.1661	0.704037	2.65883	0.376342	0.355424	0.360715	0.937772	1.1252	0.560065	0.536757	1.51326	1.11448	0.867825	1.7328	0.355982	0.585665	0.48788	0.405227
		3.04973	0.616264	1.48137	1.26375	0.757166	2.78804	0.395565	0.36607	0.37014	0.968823	1.0661	0.530176	0.515339	1.45716	1.05365	0.791756	1.6302	0.327101	0.546484	0.461593	0.384378	0.554637	1.34805	1.16265	0.704164	2.62076	0.375787	0.351427	0.359036	0.949447	1.05544	0.556685	0.520492	1.4863	1.08526	0.823426	1.71171	0.346727	0.584738	0.49852	0.418972
		3.0866	0.617681	1.47063	1.26731	0.748665	2.70869	0.385491	0.364904	0.359978	0.96247	1.08156	0.546456	0.488465	1.42942	1.06761	0.813614	1.64115	0.311918	0.54067	0.415752	0.361019	0.555913	1.33827	1.16593	0.696258	2.54617	0.366217	0.350308	0.349178	0.94322	1.07074	0.573779	0.49335	1.45801	1.09964	0.846159	1.72321	0.330634	0.578517	0.449012	0.393511
		3.1232	0.608829	1.46624	1.21854	0.758546	2.73051	0.387154	0.370108	0.363875	0.967494	1.06142	0.522129	0.478585	1.42834	1.07185	0.793405	1.62333	0.299397	0.517874	0.417286	0.356071	0.547946	1.33428	1.12106	0.705448	2.56668	0.367796	0.355304	0.352958	0.948144	1.0508	0.548236	0.483371	1.45691	1.104	0.825141	1.7045	0.317361	0.554126	0.450669	0.388117
		3.16003	0.603404	1.44793	1.20611	0.745947	2.61247	0.376972	0.330974	0.355544	0.938718	1.061	0.511668	0.497505	1.44313	1.06132	0.793783	1.6037	0.31309	0.52481	0.43528	0.345004	0.543064	1.31762	1.10962	0.693731	2.45573	0.358124	0.317735	0.344877	0.919943	1.05039	0.537252	0.50248	1.47199	1.09316	0.825535	1.68389	0.331875	0.561547	0.470103	0.376054
		3.19757	0.593985	1.45612	1.21436	0.736456	2.6384	0.367693	0.335387	0.358493	0.950852	1.04366	0.495388	0.461592	1.43181	1.0438	0.771502	1.60552	0.307106	0.565353	0.430324	0.334788	0.534587	1.32507	1.11721	0.684904	2.4801	0.349308	0.321972	0.347738	0.931835	1.03322	0.520158	0.466208	1.46045	1.07511	0.802362	1.6858	0.325532	0.604927	0.46475	0.364919
		3.23417	0.614705	1.43887	1.22069	0.752289	2.70108	0.369679	0.340716	0.350699	0.94485	1.00798	0.479851	0.495826	1.43276	1.01891	0.755682	1.60895	0.2899	0.516906	0.415103	0.321486	0.553234	1.30937	1.12304	0.699628	2.53901	0.351195	0.327087	0.340178	0.925953	0.997895	0.503844	0.500784	1.46141	1.04948	0.785909	1.6894	0.307294	0.553089	0.448312	0.350419
		3.27072	0.601046	1.41824	1.17942	0.734128	2.66759	0.368425	0.322148	0.344111	0.932013	0.993012	0.486722	0.482438	1.43317	1.01655	0.74902	1.6363	0.278784	0.529655	0.385133	0.308982	0.540942	1.2906	1.08507	0.682739	2.50754	0.350004	0.309262	0.333788	0.913373	0.983081	0.511059	0.487263	1.46183	1.04704	0.77898	1.71812	0.295512	0.566731	0.415943	0.33679
		3.30742	0.611471	1.43241	1.15162	0.746927	2.63895	0.361143	0.327935	0.335672	0.919103	0.962674	0.492851	0.467865	1.443	1.01467	0.732643	1.61117	0.276868	0.546433	0.377227	0.297169	0.550323	1.3035	1.05949	0.694642	2.48061	0.343086	0.314818	0.325602	0.900721	0.953047	0.517493	0.472544	1.47186	1.04511	0.761948	1.69173	0.29348	0.584683	0.407405	0.323915
		3.34422	0.605543	1.43979	1.15851	0.727038	2.64656	0.357187	0.317694	0.348463	0.913045	0.958645	0.482204	0.459023	1.42581	1.03274	0.72783	1.57893	0.275952	0.524453	0.370973	0.265936	0.544989	1.31021	1.06583	0.676145	2.48777	0.339328	0.304986	0.338009	0.894784	0.949059	0.506314	0.463613	1.45433	1.06372	0.756943	1.65787	0.29251	0.561165	0.400651	0.28987
		3.38085	0.601433	1.43492	1.14098	0.692296	2.63617	0.353158	0.313364	0.33674	0.897992	0.955767	0.464872	0.435904	1.42586	1.03483	0.719118	1.62041	0.272226	0.515937	0.354926	0.273491	0.54129	1.30578	1.0497	0.643836	2.478	0.3355	0.300829	0.326638	0.880033	0.94621	0.488115	0.440263	1.45438	1.06588	0.747882	1.70143	0.288559	0.552052	0.38332	0.298106
		3.41755	0.610452	1.40779	1.12831	0.687114	2.59356	0.346886	0.329725	0.332205	0.897327	0.950835	0.479232	0.415008	1.44385	1.03996	0.719719	1.59528	0.28545	0.516854	0.368201	0.244493	0.549407	1.28109	1.03804	0.639016	2.43794	0.329542	0.316536	0.322239	0.879381	0.941326	0.503194	0.419158	1.47273	1.07116	0.748508	1.67504	0.302577	0.553034	0.397657	0.266497
		3.45418	0.594282	1.41034	1.15568	0.697247	2.52436	0.347743	0.307702	0.331226	0.887483	0.933733	0.464624	0.415353	1.42857	1.01503	0.724666	1.59391	0.264688	0.525116	0.376047	0.232734	0.534853	1.28341	1.06322	0.64844	2.37289	0.330356	0.295394	0.321289	0.869733	0.924396	0.487855	0.419507	1.45714	1.04548	0.753652	1.67361	0.280569	0.561874	0.406131	0.25368
		3.49075	0.591447	1.38735	1.17481	0.691401	2.56703	0.333424	0.314363	0.31805	0.894945	0.932171	0.460167	0.399052	1.42464	1.0248	0.703922	1.59013	0.248653	0.531236	0.37646	0.219911	0.532302	1.26249	1.08082	0.643003	2.413	0.316753	0.301788	0.308508	0.877046	0.92285	0.483175	0.403042	1.45313	1.05554	0.732078	1.66964	0.263572	0.568422	0.406577	0.239703
		3.52752	0.589462	1.37396	1.1165	0.687746	2.52629	0.331733	0.320608	0.313648	0.882386	0.918688	0.441783	0.38107	1.4043	1.01534	0.708801	1.57741	0.270927	0.506196	0.365251	0.220975	0.530516	1.2503	1.02718	0.639603	2.37471	0.315146	0.307783	0.304238	0.864738	0.909501	0.463872	0.384881	1.43239	1.0458	0.737153	1.65628	0.287183	0.54163	0.394471	0.240863
		3.56405	0.590699	1.34726	1.13778	0.685302	2.5058	0.328526	0.306953	0.30519	0.877399	0.895503	0.453111	0.383836	1.38432	1.00821	0.69336	1.54739	0.250612	0.506247	0.34413	0.183622	0.531629	1.22601	1.04676	0.637331	2.35545	0.3121	0.294674	0.296034	0.859851	0.886548	0.475766	0.387675	1.41201	1.03845	0.721095	1.62476	0.265649	0.541684	0.37166	0.200148
		3.60085	0.589166	1.3303	1.12462	0.68291	2.50006	0.321875	0.315695	0.304255	0.850821	0.858094	0.434788	0.368078	1.3546	1.01824	0.694897	1.51443	0.25485	0.479117	0.32354	0.17314	0.530249	1.21057	1.03465	0.635107	2.35006	0.305781	0.303067	0.295128	0.833805	0.849513	0.456527	0.371759	1.3817	1.04879	0.722693	1.59015	0.270141	0.512655	0.349423	0.188723
		3.63738	0.583342	1.29122	1.14055	0.669637	2.44271	0.31268	0.29159	0.282009	0.830763	0.875853	0.435531	0.335474	1.30757	1.0091	0.659336	1.48865	0.239901	0.491254	0.357699	0.158827	0.525008	1.17501	1.0493	0.622763	2.29614	0.297046	0.279927	0.273549	0.814148	0.867094	0.457307	0.338829	1.33372	1.03937	0.685709	1.56308	0.254295	0.525642	0.386315	0.173122
		3.67408	0.575173	1.30215	1.13876	0.653415	2.36124	0.308372	0.282723	0.270084	0.830504	0.811231	0.407985	0.328607	1.30243	0.970297	0.653209	1.47966	0.227849	0.493804	0.306195	0.161062	0.517655	1.18496	1.04766	0.607676	2.21956	0.292954	0.271414	0.261982	0.813894	0.803118	0.428384	0.331893	1.32847	0.999406	0.679337	1.55365	0.24152	0.52837	0.33069	0.175558
		3.71205	0.560252	1.30225	1.09374	0.651476	2.29886	0.291477	0.26836	0.268189	0.828417	0.847406	0.4039	0.296102	1.27866	0.971501	0.647839	1.43773	0.232235	0.483604	0.316873	0.142013	0.504226	1.18505	1.00624	0.605873	2.16093	0.276903	0.257625	0.260144	0.811849	0.838932	0.424095	0.299063	1.30423	1.00065	0.673752	1.50961	0.246169	0.517457	0.342223	0.154795
		3.74835	0.54783	1.24886	1.06766	0.640394	2.23661	0.279836	0.246461	0.26169	0.795117	0.815342	0.398948	0.275503	1.26445	0.935911	0.632397	1.40856	0.199208	0.479321	0.29174	0.131052	0.493047	1.13646	0.982246	0.595567	2.10242	0.265844	0.236603	0.253839	0.779214	0.807188	0.418895	0.278258	1.28974	0.963989	0.657693	1.47899	0.21116	0.512873	0.31508	0.142847
		3.78508	0.522511	1.25093	1.0382	0.638983	2.14807	0.272594	0.229684	0.238193	0.792088	0.780153	0.368926	0.232426	1.25169	0.912853	0.627585	1.35305	0.172824	0.461013	0.278289	0.0809833	0.47026	1.13834	0.955141	0.594254	2.01919	0.258964	0.220496	0.231048	0.776246	0.772351	0.387372	0.23475	1.27672	0.940239	0.652688	1.4207	0.183194	0.493284	0.300552	0.0882718
		3.82328	0.497333	1.1943	0.972444	0.62059	2.05464	0.268462	0.213489	0.229805	0.775871	0.715942	0.361127	0.196759	1.22427	0.936491	0.61045	1.30082	0.149188	0.437911	0.265605	0.113015	0.4476	1.08682	0.894649	0.577149	1.93136	0.255039	0.204949	0.222911	0.760354	0.708782	0.379183	0.198727	1.24876	0.964586	0.634868	1.36586	0.158139	0.468565	0.286853	0.123186
		3.85998	0.47575	1.17748	0.973674	0.593812	2.02363	0.256339	0.196087	0.224954	0.749275	0.732056	0.36286	0.190337	1.19306	0.89323	0.592291	1.26943	0.129639	0.43327	0.238466	0.0909333	0.428175	1.07151	0.895781	0.552245	1.90221	0.243523	0.188243	0.218206	0.73429	0.724736	0.381003	0.192241	1.21693	0.920027	0.615982	1.3329	0.137418	0.463599	0.257543	0.0991173
		3.89672	0.44784	1.13247	1.01107	0.572912	1.90832	0.239608	0.181515	0.213793	0.721257	0.638576	0.336923	0.162031	1.16037	0.873205	0.595054	1.21639	0.125125	0.417002	0.229557	0.0707141	0.403056	1.03055	0.930185	0.532809	1.79382	0.227628	0.174255	0.20738	0.706832	0.63219	0.35377	0.163652	1.18358	0.899401	0.618856	1.27721	0.132633	0.446193	0.247922	0.0770783
		3.93332	0.446397	1.11065	0.94372	0.561851	1.82098	0.230749	0.167111	0.199304	0.682877	0.650004	0.327391	0.138171	1.15383	0.83097	0.55352	1.18924	0.100594	0.373502	0.209912	0.0629456	0.401758	1.01069	0.868222	0.522522	1.71172	0.219211	0.160426	0.193325	0.669219	0.643504	0.34376	0.139553	1.17691	0.855899	0.575661	1.2487	0.10663	0.399647	0.226704	0.0686107
		3.96998	0.436231	1.07465	0.912535	0.536727	1.72827	0.220845	0.150541	0.19475	0.641837	0.651566	0.339028	0.122511	1.10769	0.84484	0.562589	1.14841	0.0800877	0.382681	0.202183	0.0613494	0.392608	0.977929	0.839533	0.499156	1.62458	0.209803	0.14452	0.188907	0.629001	0.645051	0.35598	0.123737	1.12985	0.870185	0.585093	1.20584	0.084893	0.409469	0.218358	0.0668708
		4.00665	0.438292	1.06458	0.928466	0.525519	1.58909	0.206997	0.142007	0.177696	0.621761	0.554879	0.298483	0.0932668	1.09791	0.800731	0.567001	1.12767	0.0787249	0.372737	0.195575	0.0486857	0.394463	0.968763	0.854189	0.488733	1.49374	0.196647	0.136326	0.172365	0.609326	0.549331	0.313408	0.0941995	1.11987	0.824753	0.589681	1.18406	0.0834484	0.398829	0.211221	0.0530675
		4.04322	0.431579	1.03499	0.850904	0.52573	1.44615	0.201185	0.121357	0.171234	0.582661	0.530954	0.297926	0.0905004	1.0373	0.802783	0.545544	1.07272	0.0775324	0.375644	0.199823	0.0580504	0.388421	0.941837	0.782832	0.488929	1.35938	0.191126	0.116503	0.166097	0.571007	0.525645	0.312823	0.0914054	1.05804	0.826866	0.567365	1.12635	0.0821844	0.401939	0.215809	0.063275
		4.08178	0.42716	1.01826	0.804773	0.50384	1.33192	0.185549	0.112323	0.165329	0.564191	0.483516	0.322377	0.0804723	1.01326	0.80974	0.538882	1.07065	0.0424395	0.361212	0.162714	0.046451	0.384444	0.92662	0.740391	0.468571	1.25201	0.176272	0.10783	0.160369	0.552907	0.47868	0.338496	0.081277	1.03352	0.834033	0.560437	1.12418	0.0449858	0.386497	0.175731	0.0506316
		4.11822	0.421091	0.978025	0.77611	0.492589	1.2516	0.182167	0.0970025	0.145843	0.55274	0.426622	0.314701	0.0724695	1.00356	0.835251	0.52529	1.0486	0.0523839	0.364476	0.136519	0.053847	0.378982	0.890003	0.714021	0.458108	1.17651	0.173058	0.0931224	0.141468	0.541685	0.422355	0.330436	0.0731942	1.02363	0.860309	0.546301	1.10103	0.0555269	0.389989	0.147441	0.0586932
		4.15488	0.409726	0.948725	0.761102	0.483804	1.15508	0.167427	0.0997918	0.142173	0.524537	0.385185	0.298731	0.0534506	0.991116	0.804388	0.511431	1.0051	0.0435894	0.32582	0.154926	0.0281473	0.368753	0.86334	0.700214	0.449937	1.08578	0.159056	0.0958002	0.137908	0.514046	0.381333	0.313668	0.0539851	1.01094	0.82852	0.531888	1.05535	0.0462047	0.348627	0.16732	0.0306805
		4.19155	0.405628	0.912101	0.760118	0.465695	1.05911	0.155605	0.0845129	0.133135	0.513141	0.351476	0.269081	0.0471768	0.928069	0.794711	0.525111	0.993641	0.0360938	0.338008	0.136047	0.0212834	0.365065	0.830012	0.699309	0.433097	0.995562	0.147825	0.0811324	0.129141	0.502878	0.347961	0.282535	0.0476486	0.94663	0.818552	0.546116	1.04332	0.0382594	0.361669	0.146931	0.0231989
		4.22882	0.398567	0.901258	0.708574	0.438728	1.01408	0.148636	0.0922565	0.118474	0.516835	0.313492	0.296069	0.0230697	0.947055	0.800107	0.511408	0.98365	0.0393092	0.327248	0.12118	0.0270299	0.35871	0.820145	0.651888	0.408017	0.953237	0.141204	0.0885662	0.11492	0.506498	0.310357	0.310873	0.0233004	0.965996	0.82411	0.531865	1.03283	0.0416678	0.350155	0.130874	0.0294626
		4.26512	0.385231	0.89215	0.699225	0.432639	0.904025	0.132909	0.0735637	0.113238	0.487302	0.279618	0.27558	0.0290471	0.923694	0.773481	0.519496	0.938686	0.0175039	0.314651	0.113864	0.018623	0.346708	0.811856	0.643287	0.402354	0.849784	0.126263	0.0706211	0.109841	0.477556	0.276822	0.289359	0.0293376	0.942168	0.796686	0.540276	0.98562	0.0185541	0.336677	0.122973	0.020299
		4.30298	0.385218	0.883475	0.673761	0.428963	0.868669	0.125712	0.064363	0.0987866	0.473339	0.276988	0.26091	0.0253421	0.872644	0.775176	0.494697	0.919106	0.0287898	0.307461	0.121416	0.0230925	0.346696	0.803963	0.61986	0.398935	0.816549	0.119427	0.0617885	0.095823	0.463872	0.274218	0.273955	0.0255955	0.890096	0.798431	0.514485	0.965061	0.0305172	0.328983	0.131129	0.0251708
		4.33945	0.382048	0.881596	0.660598	0.417986	0.776079	0.113998	0.0685679	0.092723	0.447814	0.225684	0.293469	0.0358643	0.856859	0.750468	0.470521	0.905279	-0.00127766	0.286654	0.0964012	0.0307545	0.343843	0.802252	0.60775	0.388727	0.729514	0.108298	0.0658251	0.0899413	0.438858	0.223428	0.308143	0.0362229	0.873997	0.772982	0.489342	0.950543	-0.00135432	0.30672	0.104113	0.0335224
		4.37752	0.3863	0.860007	0.605179	0.414741	0.711471	0.109129	0.0597419	0.0846192	0.440888	0.217134	0.272176	0.0238107	0.846171	0.749576	0.480236	0.868944	0.0155448	0.297007	0.0892625	0.0215494	0.34767	0.782606	0.556765	0.38571	0.668783	0.103672	0.0573522	0.0820806	0.43207	0.214963	0.285785	0.0240488	0.863095	0.772064	0.499446	0.912392	0.0164775	0.317797	0.0964035	0.0234889
		4.41502	0.361032	0.832345	0.610715	0.404681	0.663121	0.0984245	0.048751	0.0777092	0.425687	0.211543	0.269824	0.0158573	0.822991	0.736241	0.475735	0.835184	0.00851771	0.250599	0.059764	0.00792806	0.324929	0.757434	0.561858	0.376354	0.623334	0.0935033	0.046801	0.0753779	0.417174	0.209428	0.283315	0.0160159	0.839451	0.758328	0.494765	0.876943	0.00902877	0.268141	0.0645451	0.00864159
		4.45267	0.347348	0.811142	0.561631	0.405187	0.560075	0.0916025	0.0418401	0.0629417	0.418023	0.183754	0.283999	0.00864496	0.79043	0.726652	0.465575	0.810254	0.00715487	0.248967	0.0963422	0.0148452	0.312613	0.738139	0.516701	0.376824	0.52647	0.0870224	0.0401665	0.0610535	0.409662	0.181916	0.298199	0.00873141	0.806239	0.748452	0.484198	0.850767	0.00758417	0.266395	0.10405	0.0161812
		4.48913	0.352464	0.775047	0.559109	0.40386	0.537955	0.0869089	0.0675271	0.062468	0.399405	0.190414	0.250511	0.0220817	0.788852	0.714789	0.465887	0.800061	0.00551522	0.242746	0.0753392	0.0197403	0.317217	0.705293	0.514381	0.37559	0.505678	0.0825635	0.064826	0.060594	0.391417	0.188509	0.263036	0.0223025	0.804629	0.736233	0.484522	0.840064	0.00584613	0.259738	0.0813664	0.021517
		4.52573	0.362218	0.760686	0.561201	0.385625	0.509851	0.0770846	0.0515404	0.0582677	0.405962	0.154978	0.259734	0.000543398	0.768152	0.694006	0.459381	0.771346	0.00300249	0.233464	0.0717994	0.0109077	0.325996	0.692224	0.516305	0.358631	0.47926	0.0732304	0.0494788	0.0565197	0.397843	0.153428	0.27272	0.000548832	0.783515	0.714826	0.477756	0.809914	0.00318264	0.249807	0.0775434	0.0118894
		4.5626	0.36321	0.740254	0.536413	0.365283	0.485011	0.0741561	0.0437968	0.0517619	0.390872	0.182439	0.256082	0.0119054	0.779877	0.718491	0.403988	0.779471	0.0126275	0.223418	0.0887316	0.00532085	0.326889	0.673631	0.4935	0.339714	0.455911	0.0704482	0.042045	0.0502091	0.383055	0.180614	0.268886	0.0120244	0.795475	0.740046	0.420148	0.818445	0.0133852	0.239057	0.0958301	0.00579972
		4.60027	0.356329	0.71958	0.506397	0.358426	0.434727	0.0702059	0.0557868	0.0430202	0.377851	0.167804	0.257753	0.0237613	0.76716	0.697529	0.422839	0.768117	0.0100722	0.227906	0.0580531	0.0211238	0.320696	0.654818	0.465885	0.333336	0.408644	0.0666956	0.0535554	0.0417296	0.370294	0.166126	0.270641	0.0239989	0.782503	0.718455	0.439752	0.806523	0.0106765	0.243859	0.0626973	0.0230249
		4.63903	0.353572	0.698039	0.518329	0.34391	0.412607	0.0705748	0.0357202	0.0423507	0.376097	0.159747	0.253544	0.00518698	0.73956	0.691107	0.409024	0.757418	-0.0111795	0.230047	0.0664307	0.0100032	0.318215	0.635215	0.476863	0.319836	0.387851	0.0670461	0.0342914	0.0410801	0.368575	0.158149	0.266221	0.00523885	0.754351	0.71184	0.425385	0.795289	-0.0118503	0.246151	0.0717451	0.0109035
		4.67747	0.355195	0.695774	0.505044	0.345859	0.37568	0.048815	0.0460866	0.0320425	0.372144	0.148319	0.249211	-0.000296399	0.75327	0.686379	0.396747	0.752624	-0.00455697	0.198021	0.0738643	0.00601256	0.319676	0.633154	0.46464	0.321648	0.353139	0.0463742	0.0442431	0.0310812	0.364701	0.146836	0.261671	-0.000299363	0.768335	0.706971	0.412617	0.790255	-0.00483039	0.211883	0.0797734	0.00655369
		4.71407	0.355079	0.702954	0.499754	0.341676	0.337786	0.0541669	0.0258951	0.0252272	0.369392	0.161555	0.243454	-0.000987996	0.734464	0.69075	0.39307	0.712303	-0.014182	0.201132	0.0448968	0.00893902	0.319571	0.639688	0.459774	0.317759	0.317518	0.0514586	0.0248593	0.0244704	0.362004	0.15994	0.255627	-0.000997876	0.749153	0.711473	0.408793	0.747918	-0.0150329	0.215211	0.0484885	0.00974354
		4.7521	0.346975	0.685557	0.495818	0.329846	0.31216	0.048832	0.0448793	0.0242987	0.34769	0.159336	0.264376	0.0121029	0.717056	0.669164	0.386297	0.705793	-0.0096676	0.201948	0.0555162	-0.00537406	0.312277	0.623857	0.456152	0.306757	0.29343	0.0463904	0.0430841	0.0235698	0.340737	0.157742	0.277595	0.012224	0.731397	0.689239	0.401749	0.741083	-0.0102477	0.216084	0.0599575	-0.00585772
		4.78937	0.33244	0.672931	0.481363	0.315309	0.306539	0.0406593	0.0441299	0.014319	0.333598	0.158925	0.240607	0.00385318	0.723189	0.681607	0.3752	0.696811	-0.013969	0.175277	0.0566372	-0.000425668	0.299196	0.612368	0.442854	0.293238	0.288147	0.0386263	0.0423647	0.0138894	0.326926	0.157335	0.252637	0.00389172	0.737653	0.702056	0.390209	0.731651	-0.0148072	0.187546	0.0611681	-0.000463978
		4.82703	0.321307	0.646619	0.489298	0.313719	0.268282	0.0415163	0.03597	0.0134853	0.333672	0.132862	0.266233	0.00414958	0.719131	0.664927	0.365619	0.691916	-0.0103277	0.172064	0.0387611	-0.0157497	0.289176	0.588424	0.450154	0.291758	0.252185	0.0394405	0.0345312	0.0130807	0.326999	0.131533	0.279545	0.00419108	0.733513	0.684875	0.380244	0.726511	-0.0109474	0.184108	0.0418619	-0.0171672
		4.86333	0.329902	0.645511	0.465371	0.311749	0.264777	0.0296034	0.0397169	0.00276653	0.3092	0.138946	0.235036	0.00177839	0.706142	0.669699	0.353899	0.663656	-0.0218692	0.165944	0.0410619	-0.0037778	0.296911	0.587415	0.428141	0.289926	0.24889	0.0281232	0.0381282	0.00268354	0.303016	0.137557	0.246787	0.00179618	0.720265	0.68979	0.368055	0.696838	-0.0231814	0.17756	0.0443469	-0.0041178
		4.8999	0.32132	0.610091	0.450609	0.295294	0.239454	0.0272594	0.0457535	0.00115588	0.316255	0.146592	0.233859	-0.00839797	0.718409	0.631344	0.341355	0.66305	-0.0168012	0.159009	0.0496755	-0.00106417	0.289188	0.555183	0.41456	0.274624	0.225086	0.0258964	0.0439234	0.0011212	0.30993	0.145126	0.245552	-0.00848194	0.732777	0.650285	0.355009	0.696203	-0.0178092	0.170139	0.0536496	-0.00115994
		4.9377	0.336873	0.620597	0.48081	0.302963	0.239393	0.0338089	0.031224	-0.00697949	0.330587	0.132944	0.225503	0.00839797	0.707134	0.662876	0.312322	0.654017	-0.0063031	0.144475	0.0310324	-0.00601256	0.303185	0.564743	0.442345	0.281756	0.22503	0.0321185	0.029975	-0.00677011	0.323976	0.131615	0.236778	0.00848194	0.721277	0.682762	0.324815	0.686718	-0.00668129	0.154588	0.033515	-0.00655369
		4.97407	0.322518	0.597321	0.441567	0.297022	0.222168	0.0240074	0.0241465	-0.00656262	0.311472	0.126531	0.234912	0.00143259	0.674529	0.656097	0.31611	0.635749	-0.00464215	0.142945	0.0294985	-0.00776844	0.290266	0.543562	0.406242	0.27623	0.208838	0.022807	0.0231807	-0.00636574	0.305242	0.125266	0.246657	0.00144692	0.688019	0.67578	0.328754	0.667536	-0.00492068	0.152951	0.0318584	-0.0084676
		5.01187	0.321603	0.606477	0.441137	0.279704	0.215581	0.0185816	0.0413405	-0.00654998	0.294553	0.0993998	0.237759	-0.0100282	0.675566	0.654625	0.284559	0.653058	-0.0232959	0.130807	0.0280236	-0.0134085	0.289443	0.551894	0.405846	0.260125	0.202646	0.0176525	0.0396869	-0.00635348	0.288662	0.0984058	0.249647	-0.0101284	0.689077	0.674264	0.295941	0.685711	-0.0246937	0.139964	0.0302655	-0.0146153
		5.04827	0.310355	0.619103	0.4225	0.265167	0.255832	0.012838	0.0378018	-0.0127399	0.298727	0.125298	0.22018	-0.00321099	0.684134	0.639684	0.286386	0.609306	-0.0225506	0.130042	0.019941	-0.00835373	0.279319	0.563383	0.3887	0.246605	0.240482	0.0121961	0.0362898	-0.0123577	0.292753	0.124045	0.231188	-0.0032431	0.697817	0.658875	0.297841	0.639771	-0.0239037	0.139145	0.0215363	-0.00910557
		5.08497	0.308357	0.591586	0.412535	0.270771	0.219872	0.00607278	0.0179018	-0.0198521	0.293741	0.103675	0.223089	0.00493998	0.669793	0.643297	0.301938	0.596891	-0.0143097	0.131419	0.0262537	-0.00462914	0.277522	0.538343	0.379533	0.251817	0.20668	0.00576914	0.0171857	-0.0192565	0.287866	0.102638	0.234243	0.00498938	0.683189	0.662596	0.314016	0.626736	-0.0151683	0.140619	0.028354	-0.00504576
		5.12157	0.312957	0.57231	0.392115	0.252325	0.230025	0.00542578	0.034846	-0.0181909	0.296216	0.112555	0.225379	0.0139801	0.676513	0.617117	0.301604	0.62278	-0.0110943	0.107451	0.0160472	-0.015324	0.281662	0.520802	0.360745	0.234663	0.216224	0.00515449	0.0334521	-0.0176452	0.290291	0.111429	0.236648	0.0141199	0.690043	0.635631	0.313668	0.653918	-0.01176	0.114972	0.017331	-0.0167032
		5.15837	0.306592	0.592212	0.375384	0.256265	0.207301	0.00331449	0.0295587	-0.0152728	0.27891	0.0899449	0.224203	-0.00400138	0.662397	0.627509	0.278053	0.601988	-0.0147782	0.0966393	0.0138053	-0.000585293	0.275933	0.538913	0.345354	0.238327	0.194863	0.00314877	0.0283764	-0.0148146	0.273331	0.0890455	0.235413	-0.0040414	0.675645	0.646334	0.289175	0.632088	-0.0156649	0.103404	0.0149097	-0.000637969
		5.19653	0.296194	0.559684	0.376492	0.252557	0.180829	0.00686735	0.039259	-0.0177993	0.283656	0.106882	0.221046	0.0126464	0.648282	0.635001	0.272193	0.592804	-0.0108175	0.108624	0.0313274	-0.0119187	0.266574	0.509312	0.346372	0.234878	0.169979	0.00652398	0.0376886	-0.0172653	0.277983	0.105813	0.232098	0.0127728	0.661247	0.654051	0.28308	0.622444	-0.0114665	0.116227	0.0338336	-0.0129914
		5.23467	0.303629	0.553467	0.365789	0.249797	0.181252	0.00706032	0.0254788	-0.0228018	0.277469	0.0992354	0.210399	-0.00153139	0.645035	0.625457	0.286029	0.575444	-0.0272779	0.122495	0.020295	0.00101096	0.273266	0.503655	0.336526	0.232311	0.170377	0.0067073	0.0244596	-0.0221177	0.27192	0.098243	0.220919	-0.00154671	0.657935	0.644221	0.297471	0.604216	-0.0289146	0.131069	0.0219186	0.00110195
		5.27097	0.299273	0.540311	0.377968	0.240769	0.188867	0.00706032	0.0265612	-0.0149254	0.26829	0.075557	0.229093	0.00632317	0.650266	0.640576	0.272749	0.590836	-0.0153957	0.0990362	0.0060177	0.0205917	0.269346	0.491683	0.34773	0.223916	0.177535	0.0067073	0.0254988	-0.0144776	0.262924	0.0748014	0.240548	0.0063864	0.663271	0.659793	0.283659	0.620377	-0.0163195	0.105969	0.00649911	0.0224449
		5.3082	0.303809	0.527107	0.351335	0.225716	0.183247	0.00211129	0.015612	-0.0246461	0.267421	0.108772	0.196657	-0.00286519	0.643186	0.646954	0.265196	0.557983	-0.0218692	0.0832781	0.0431268	0.00840694	0.273428	0.479667	0.323228	0.209916	0.172252	0.00200572	0.0149875	-0.0239067	0.262073	0.107685	0.20649	-0.00289384	0.656049	0.666363	0.275804	0.585883	-0.0231814	0.0891076	0.046577	0.00916356
		5.34507	0.309272	0.505903	0.334051	0.226401	0.174604	-0.00281505	0.015154	-0.0311898	0.265316	0.102935	0.216589	-0.0143753	0.631009	0.636741	0.266644	0.562525	-0.023807	0.0601764	0.040118	-0.019155	0.278345	0.460372	0.307327	0.210553	0.164128	-0.00267429	0.0145479	-0.0302541	0.26001	0.101906	0.227419	-0.0145191	0.643629	0.655843	0.27731	0.590651	-0.0252354	0.0643888	0.0433274	-0.020879
		5.38353	0.30569	0.491543	0.324886	0.217405	0.209477	-0.00480715	0.0159867	-0.0236671	0.268345	0.0819699	0.212813	-0.00251939	0.625462	0.655918	0.25254	0.556772	-0.0257448	0.0747106	0.040177	-0.00340534	0.275121	0.447304	0.298895	0.202186	0.196908	-0.00456679	0.0153472	-0.0229571	0.262978	0.0811502	0.223454	-0.00254458	0.637971	0.675596	0.262642	0.584611	-0.0272895	0.0799403	0.0433911	-0.00371182
		5.42187	0.306502	0.488651	0.343339	0.217836	0.167714	-0.00527821	0.0268943	-0.0278232	0.265187	0.0920825	0.219746	-0.00869436	0.625823	0.632147	0.279033	0.548446	-0.0247014	0.08491	0.0179351	0.00957752	0.275852	0.444673	0.315872	0.202588	0.157651	-0.0050143	0.0258185	-0.0269885	0.259883	0.0911617	0.230734	-0.00878131	0.638339	0.651111	0.290194	0.575868	-0.0261834	0.0908537	0.0193699	0.0104395
		5.4598	0.300948	0.467785	0.333374	0.219406	0.177445	-0.0073895	0.0166944	-0.0280443	0.251482	0.112801	0.2013	-0.0120041	0.593533	0.652573	0.263235	0.522457	-0.0153957	0.0899587	0.00117994	0.00548047	0.270854	0.425684	0.306704	0.204048	0.166798	-0.00702002	0.0160266	-0.027203	0.246453	0.111673	0.211365	-0.0121242	0.605404	0.67215	0.273765	0.548579	-0.0163195	0.0962558	0.00127434	0.00597371
		5.49727	0.297263	0.478097	0.33688	0.200634	0.18506	-0.00284342	0.0123231	-0.0204268	0.249802	0.115514	0.195853	-0.00587857	0.593488	0.630898	0.254167	0.517461	-0.0147782	0.0699679	0.0209439	-0.0145791	0.267537	0.435069	0.30993	0.18659	0.173956	-0.00270125	0.0118301	-0.019814	0.244805	0.114359	0.205645	-0.00593736	0.605358	0.649825	0.264333	0.543334	-0.0156649	0.0748656	0.0226195	-0.0158912
		5.53572	0.303165	0.461809	0.314737	0.200076	0.167352	0.00191264	0.00295587	-0.0276337	0.247216	0.0902738	0.197029	-0.00740997	0.593488	0.639818	0.258111	0.538656	-0.0304082	0.0593605	0.02	-0.0106417	0.272848	0.420246	0.289558	0.18607	0.157311	0.00181701	0.00283764	-0.0268047	0.242271	0.089371	0.20688	-0.00748407	0.605358	0.659013	0.268435	0.565588	-0.0322327	0.0635157	0.0216	-0.0115994
		5.57305	0.30752	0.452219	0.327408	0.195462	0.145836	0.00552794	-0.000666112	-0.0241724	0.242598	0.0783524	0.210833	-0.0145235	0.585325	0.613237	0.242959	0.505652	-0.0395647	0.0603294	0.0127434	-0.020166	0.276768	0.411519	0.301215	0.18178	0.137086	0.00525154	-0.000639468	-0.0234472	0.237746	0.0775689	0.221374	-0.0146688	0.597032	0.631634	0.252677	0.530935	-0.0419386	0.0645525	0.0137628	-0.021981
		5.60935	0.301193	0.458098	0.319719	0.185897	0.184093	0.00741788	0.00661948	-0.0258525	0.247012	0.0883828	0.173507	-0.0123993	0.579868	0.647266	0.227384	0.518369	-0.0186751	0.03325	0.0268437	-0.0219219	0.271074	0.41687	0.294142	0.172884	0.173047	0.00704698	0.0063547	-0.025077	0.242072	0.087499	0.182182	-0.0125233	0.591466	0.666684	0.236479	0.544287	-0.0197956	0.0355775	0.0289912	-0.0238949
		5.64565	0.303989	0.435594	0.310063	0.180103	0.171341	0.0107834	0.0202331	-0.0283601	0.232532	0.078188	0.179944	0.00879316	0.578921	0.633307	0.247126	0.525283	-0.0231682	0.0457443	0.0104425	-0.0191018	0.27359	0.39639	0.285258	0.167496	0.16106	0.0102443	0.0194238	-0.0275093	0.227882	0.0774061	0.188942	0.00888109	0.5905	0.652306	0.257011	0.551547	-0.0245582	0.0489464	0.0112779	-0.020821
		5.68328	0.300794	0.44393	0.281277	0.177438	0.158709	0.013729	0.00949209	-0.0225049	0.226714	0.0833676	0.185391	-0.0117571	0.573239	0.633797	0.24844	0.51519	-0.0226358	0.0305982	0.0106785	-0.00649143	0.270714	0.403977	0.258775	0.165017	0.149186	0.0130426	0.00911241	-0.0218298	0.22218	0.0825339	0.194661	-0.0118747	0.584704	0.652811	0.258378	0.540949	-0.0239939	0.0327401	0.0115327	-0.00707566
		5.72052	0.282587	0.42451	0.267068	0.183284	0.146017	0.00809326	0.0116569	-0.0253472	0.233105	0.085423	0.189663	-0.0184755	0.568684	0.638881	0.242045	0.524374	-0.0121164	0.0325361	0.0276106	-0.00947111	0.254328	0.386304	0.245703	0.170454	0.137256	0.0076886	0.0111907	-0.0245868	0.228443	0.0845688	0.199146	-0.0186603	0.580058	0.658048	0.251727	0.550593	-0.0128434	0.0348136	0.0298195	-0.0103235
		5.75945	0.258955	0.42157	0.291303	0.181936	0.172791	-0.000703762	-0.00620316	-0.0303371	0.220915	0.0877251	0.164222	0.00528578	0.570037	0.621711	0.232487	0.500707	-0.036179	0.0378908	0.00672566	-0.0229329	0.23306	0.383629	0.267998	0.1692	0.162424	-0.000668574	-0.00595504	-0.029427	0.216497	0.0868478	0.172433	0.00533864	0.581438	0.640362	0.241786	0.525742	-0.0383497	0.0405431	0.00726372	-0.0249968
		5.79852	0.267408	0.440894	0.288289	0.179481	0.154478	0.00339395	0.012448	-0.0373924	0.222725	0.0845186	0.210771	0.00661957	0.551276	0.603202	0.245165	0.490513	-0.0188241	0.0362079	-0.00235988	-0.00473555	0.240667	0.401214	0.265226	0.166918	0.14521	0.00322425	0.01195	-0.0362706	0.218271	0.0836734	0.221309	0.00668577	0.562302	0.621298	0.254971	0.515038	-0.0199536	0.0387424	-0.00254867	-0.00516175
		5.83648	0.259097	0.423787	0.286444	0.181567	0.125045	-0.00276397	0.00129059	-0.0368492	0.209538	0.0813122	0.188858	-0.00256879	0.576441	0.624208	0.229612	0.49016	-0.0244671	0.0401856	0.0178761	-0.0245823	0.233187	0.385646	0.263528	0.168858	0.117543	-0.00262577	0.00123897	-0.0357437	0.205347	0.0804991	0.198301	-0.00259448	0.58797	0.642935	0.238797	0.514667	-0.0259351	0.0429986	0.0193062	-0.0267947
		5.87438	0.246856	0.421811	0.260057	0.153483	0.134292	-0.00616927	-0.0126561	-0.03335	0.208337	0.0900271	0.193315	-0.00424838	0.540678	0.599545	0.221591	0.477644	-0.0269585	0.0526799	0.0245428	-0.00452272	0.22217	0.383848	0.239252	0.142739	0.126235	-0.0058608	-0.0121499	-0.0323495	0.20417	0.0891269	0.202981	-0.00429087	0.551492	0.617531	0.230455	0.501527	-0.0285761	0.0563675	0.0265062	-0.00492976
		5.91358	0.251868	0.432895	0.276848	0.167757	0.111326	-0.00842244	0.0238551	-0.0337921	0.202999	0.0925759	0.18762	0.00227239	0.53928	0.597494	0.224265	0.460991	-0.0323886	0.0428375	0.0149853	0.0062786	0.226682	0.393934	0.2547	0.156014	0.104646	-0.00800132	0.0229009	-0.0327783	0.19894	0.0916501	0.197001	0.00229511	0.550066	0.615418	0.233235	0.484041	-0.0343319	0.0458361	0.0161841	0.00684367
		5.95188	0.245851	0.415257	0.270452	0.155569	0.123837	0.000329179	0.0199001	-0.0411316	0.20167	0.0799967	0.176973	0.00647137	0.530035	0.588128	0.219586	0.455188	-0.0425246	0.0187669	0.0286136	-0.0186762	0.221266	0.377884	0.248815	0.144679	0.116406	0.00031272	0.0191041	-0.0398977	0.197636	0.0791967	0.185822	0.00653609	0.540636	0.605772	0.228369	0.477947	-0.0450761	0.0200806	0.0309027	-0.020357
		5.98972	0.242539	0.408462	0.257473	0.153293	0.136468	-0.00357556	-0.00274771	-0.0432792	0.202519	0.098331	0.186196	-0.00271699	0.534545	0.606949	0.210294	0.449536	-0.0166308	0.0385537	0.0116814	-0.0247419	0.218285	0.371701	0.236875	0.142563	0.12828	-0.00339679	-0.0026378	-0.0419808	0.198469	0.0973477	0.195506	-0.00274416	0.545236	0.625157	0.218706	0.472012	-0.0176287	0.0412525	0.0126159	-0.0269687
		6.02865	0.246482	0.384993	0.283491	0.158287	0.118216	-0.000380258	0.0295587	-0.0357312	0.191825	0.0760503	0.188487	-0.00612557	0.530982	0.584872	0.208712	0.450293	-0.0235302	0.0305982	0.00171091	0.0129297	0.221834	0.350344	0.260812	0.147207	0.111123	-0.000361245	0.0283764	-0.0346593	0.187989	0.0752898	0.197911	-0.00618683	0.541602	0.602418	0.217061	0.472807	-0.024942	0.0327401	0.00184779	0.0140933
		6.06718	0.249085	0.3968	0.255751	0.167757	0.129034	-0.00838839	0.024771	-0.047669	0.196498	0.0955356	0.191581	-0.00923776	0.538243	0.574347	0.215731	0.432277	-0.0208471	0.0313121	0.0258997	-0.0270299	0.224177	0.361088	0.235291	0.156014	0.121292	-0.00796897	0.0237802	-0.0462389	0.192568	0.0945803	0.201161	-0.00933014	0.549008	0.591577	0.22436	0.453891	-0.0220979	0.033504	0.0279717	-0.0294626
		6.10568	0.249175	0.370536	0.257842	0.164734	0.116342	-0.0154714	0.000707744	-0.0331605	0.19116	0.0810655	0.186258	0.00948476	0.529314	0.581483	0.198908	0.438888	-0.0358383	0.0231526	0.00973451	-0.0146323	0.224258	0.337188	0.237215	0.153202	0.109362	-0.0146978	0.000679434	-0.0321657	0.187337	0.0802549	0.195571	0.00957961	0.5399	0.598927	0.206865	0.460832	-0.0379885	0.0247733	0.0105133	-0.0159492
		6.14405	0.242784	0.396559	0.235392	0.164491	0.134715	-0.00601603	0.0161116	-0.0415295	0.179728	0.0866563	0.174807	-0.00291459	0.546631	0.584025	0.196101	0.446155	-0.023232	0.0267734	0.0116224	-0.0122379	0.218506	0.360869	0.21656	0.152977	0.126632	-0.00571523	0.0154671	-0.0402837	0.176133	0.0857897	0.183547	-0.00294373	0.557564	0.601545	0.203945	0.468462	-0.024626	0.0286476	0.0125522	-0.0133394
		6.18165	0.259638	0.373862	0.2349	0.166946	0.107156	-0.0121683	0.00466278	-0.0400136	0.183422	0.110335	0.176354	-0.00414958	0.532516	0.577959	0.207732	0.417642	-0.0347522	0.0269264	-0.0020649	-0.00457593	0.233674	0.340214	0.216108	0.15526	0.100726	-0.0115599	0.00447627	-0.0388132	0.179753	0.109231	0.185172	-0.00419108	0.543166	0.595298	0.216041	0.438524	-0.0368374	0.0288113	-0.00223009	-0.00498776
		6.21888	0.248815	0.36991	0.234592	0.157023	0.10359	-0.0143704	0.0158618	-0.0359523	0.174519	0.100222	0.175673	-0.000938596	0.532696	0.587503	0.193895	0.403209	-0.0363067	0.0283033	0.0149263	-0.00202192	0.223933	0.336618	0.215825	0.146031	0.0973746	-0.0136518	0.0152273	-0.0348737	0.171029	0.0992198	0.184457	-0.000947982	0.54335	0.605129	0.201651	0.42337	-0.0384851	0.0302846	0.0161204	-0.00220389
		6.25655	0.236522	0.382825	0.216263	0.161932	0.105705	-0.00808758	0.0159867	-0.043096	0.162034	0.0620735	0.194181	-0.0110656	0.515378	0.579074	0.192892	0.402402	-0.0286834	0.0322811	0.00631268	-0.00617218	0.21287	0.348371	0.198962	0.150596	0.099363	-0.0076832	0.0153472	-0.0418031	0.158793	0.0614528	0.20389	-0.0111762	0.525686	0.596446	0.200608	0.422522	-0.0304044	0.0345408	0.0068177	-0.00672768
		6.29455	0.23303	0.377283	0.242342	0.162722	0.0978484	-0.00958024	0.011199	-0.0308361	0.168073	0.0942202	0.163603	-0.00444598	0.522774	0.58068	0.197237	0.411233	-0.0192713	0.033811	-0.00353982	-0.0139406	0.209727	0.343328	0.222955	0.151331	0.0919775	-0.00910123	0.010751	-0.029911	0.164712	0.093278	0.171783	-0.00449044	0.53323	0.5981	0.205127	0.431795	-0.0204276	0.0361778	-0.00382301	-0.0151953
		6.33272	0.233713	0.380512	0.223398	0.170707	0.0948265	-0.00672546	-0.0020816	-0.0359333	0.162865	0.0801612	0.170969	-0.00227239	0.492108	0.568816	0.206841	0.397759	-0.0154383	0.0158091	0.0123304	-0.0147388	0.210342	0.346266	0.205526	0.158757	0.0891369	-0.00638919	-0.00199834	-0.0348553	0.159608	0.0793595	0.179517	-0.00229511	0.50195	0.585881	0.215114	0.417647	-0.0163646	0.0169157	0.0133168	-0.0160652
		6.37075	0.237295	0.36644	0.228195	0.155127	0.113925	-0.00429635	0.0128226	-0.0392557	0.168554	0.0819699	0.178149	-0.00202539	0.4908	0.558514	0.185896	0.392511	-0.0364558	0.034627	0.0138053	-0.0081409	0.213566	0.333461	0.20994	0.144268	0.107089	-0.00408153	0.0123097	-0.038078	0.165183	0.0811502	0.187057	-0.00204564	0.500616	0.575269	0.193332	0.412137	-0.0386431	0.0370508	0.0149097	-0.00887358
		6.40848	0.229049	0.358778	0.208943	0.170169	0.105343	0.00351881	0.01199	-0.0370892	0.167076	0.0836142	0.180687	-0.0107198	0.49982	0.575149	0.184536	0.370055	-0.0447818	0.0192259	0.0235398	-0.00979036	0.206144	0.326488	0.192228	0.158257	0.0990221	0.00334287	0.0115104	-0.0359765	0.163735	0.0827781	0.189721	-0.0108269	0.509816	0.592404	0.191918	0.388557	-0.0474688	0.0205717	0.025423	-0.0106715
		6.44628	0.231651	0.346682	0.22881	0.167209	0.122809	-0.00933619	0.0106994	-0.0391609	0.160501	0.0875606	0.209099	-0.00454478	0.474971	0.549282	0.201047	0.369399	-0.0359021	0.017645	0.019764	-0.00760881	0.208486	0.315481	0.210506	0.155505	0.115441	-0.00886938	0.0102714	-0.0379861	0.157291	0.086685	0.219554	-0.00459023	0.48447	0.56576	0.209089	0.387868	-0.0380563	0.0188801	0.0213451	-0.0082936
		6.48468	0.218599	0.347646	0.210727	0.165208	0.111386	-0.00410906	0.00262281	-0.0402979	0.153039	0.0391351	0.164779	0.00163019	0.479886	0.548256	0.19238	0.380198	-0.0385213	0.0297822	-0.00312684	-0.0289454	0.196739	0.316358	0.193869	0.153643	0.104703	-0.00390361	0.0025179	-0.0390889	0.149978	0.0387437	0.173018	0.00164649	0.489484	0.564704	0.200075	0.399208	-0.0408326	0.031867	-0.00337699	-0.0315505
		6.52282	0.217787	0.355067	0.22758	0.15481	0.12704	0.00741788	-0.00795171	-0.042458	0.151174	0.078599	0.16416	0.000444598	0.484847	0.558425	0.190864	0.375303	-0.0389685	0.00928145	-0.0102655	0.00420347	0.196008	0.323111	0.209374	0.143974	0.119417	0.00704698	-0.00763364	-0.0411843	0.14815	0.077813	0.172368	0.000449044	0.494544	0.575178	0.198499	0.394068	-0.0413066	0.00993115	-0.0110867	0.00458178
		6.56128	0.220596	0.330538	0.227457	0.143823	0.136287	-0.00011351	0.0091174	-0.0416811	0.14929	0.0939735	0.179078	-0.00928716	0.488906	0.550085	0.207241	0.36087	-0.0545133	0.0159111	-0.0113864	-0.0279877	0.198536	0.30079	0.209261	0.133756	0.128109	-0.000107834	0.00875271	-0.0404307	0.146304	0.0930338	0.188032	-0.00938003	0.498684	0.566587	0.215531	0.378914	-0.0577841	0.0170248	-0.0122973	-0.0305065
		6.59858	0.226497	0.35232	0.224628	0.147479	0.140819	-0.00178778	-0.0206078	-0.0434244	0.14386	0.0650333	0.156608	-0.0240577	0.484081	0.573633	0.177897	0.364705	-0.0373714	0.0127493	0.0103245	-0.0152708	0.203848	0.320612	0.206658	0.137155	0.13237	-0.00169839	-0.0197835	-0.0421217	0.140983	0.064383	0.164438	-0.0242983	0.493762	0.590842	0.185012	0.382941	-0.0396137	0.0136417	0.0111504	-0.0166452
		6.63623	0.219178	0.345381	0.216939	0.137376	0.126314	-0.00435878	-0.00224813	-0.0419212	0.152337	0.0684042	0.168121	-0.00706417	0.473753	0.574257	0.197126	0.341189	-0.0510211	0.0203988	0.00412979	-0.0291582	0.197261	0.314297	0.199584	0.12776	0.118736	-0.00414084	-0.0021582	-0.0406635	0.149291	0.0677201	0.176527	-0.00713481	0.483228	0.591485	0.205011	0.358248	-0.0540823	0.0218267	0.00446018	-0.0317825
		6.67367	0.23187	0.336225	0.208451	0.13882	0.136649	0.00212264	-0.0103247	-0.0335395	0.161147	0.0765436	0.181863	-0.0185743	0.478218	0.555303	0.194407	0.331399	-0.0337301	0.0147381	0.0105015	-0.0173992	0.208683	0.305965	0.191775	0.129102	0.12845	0.0020165	-0.00991174	-0.0325333	0.157924	0.0757782	0.190956	-0.0187601	0.487782	0.571962	0.202184	0.347969	-0.0357539	0.0157698	0.0113416	-0.0189651
		6.71187	0.225157	0.354585	0.235392	0.141285	0.129276	0.00694113	-0.0102415	-0.0415548	0.154258	0.0669243	0.157041	-0.00335919	0.475692	0.55285	0.20586	0.340785	-0.0376057	0.00917946	0.0039528	-0.00984357	0.202641	0.322673	0.21656	0.131395	0.121519	0.00659408	-0.0098318	-0.0403082	0.151173	0.066255	0.164893	-0.00339278	0.485206	0.569435	0.214095	0.357824	-0.039862	0.00982202	0.00426903	-0.0107295
		6.74933	0.232309	0.339984	0.207037	0.146509	0.150489	0.0117767	0.00895087	-0.0367608	0.129398	0.0702952	0.15995	-0.0317641	0.468973	0.566586	0.176069	0.342955	-0.0407359	0.0142792	0.019469	-0.0297967	0.209078	0.309385	0.190474	0.136254	0.14146	0.0111878	0.00859284	-0.0356579	0.12681	0.0695922	0.167948	-0.0320817	0.478352	0.583584	0.183112	0.360103	-0.0431801	0.0152787	0.0210266	-0.0324784
		6.78653	0.23218	0.33343	0.21737	0.141727	0.153451	0.00564712	0.00724396	-0.0394578	0.130562	0.0547562	0.16385	-0.0246505	0.439298	0.561502	0.177808	0.33256	-0.0420136	0.0184609	0.00737463	-0.0263382	0.208962	0.303421	0.19998	0.131806	0.144244	0.00536476	0.0069542	-0.0382741	0.12795	0.0542087	0.172043	-0.024897	0.448084	0.578347	0.18492	0.349188	-0.0445344	0.0197532	0.0079646	-0.0287086
		6.82527	0.238893	0.315696	0.224628	0.14258	0.143902	0.0145747	0.00345545	-0.0358007	0.138633	0.063389	0.158836	-0.0170923	0.431541	0.557176	0.182152	0.341795	-0.0391389	0.00479372	0.00300885	-0.016335	0.215004	0.287283	0.206658	0.1326	0.135268	0.0138459	0.00331724	-0.0347267	0.13586	0.0627551	0.166778	-0.0172633	0.440172	0.573891	0.189438	0.358884	-0.0414872	0.00512928	0.00324956	-0.0178051
		6.86443	0.246598	0.312081	0.217923	0.132678	0.144929	0.0185702	-0.00216486	-0.0333121	0.126886	0.0777769	0.156422	-0.00642197	0.437494	0.565293	0.196591	0.308539	-0.0305573	0.0104544	-0.000825959	-0.011493	0.221938	0.283994	0.20049	0.123391	0.136234	0.0176417	-0.00207827	-0.0323127	0.124348	0.0769991	0.164243	-0.00648619	0.446244	0.582252	0.204455	0.323966	-0.0323907	0.0111862	-0.000892036	-0.0125274
		6.90223	0.243996	0.306588	0.215525	0.124272	0.124562	0.0146258	-0.00770192	-0.0361733	0.137322	0.0698841	0.173012	-0.0209949	0.425949	0.556596	0.200624	0.319943	-0.0501693	0.016217	-0.0181711	-0.0190486	0.219596	0.278995	0.198283	0.115573	0.117088	0.0138945	-0.00739384	-0.0350881	0.134575	0.0691852	0.181662	-0.0212049	0.434468	0.573294	0.208649	0.335941	-0.0531794	0.0173522	-0.0196248	-0.020763
		6.94023	0.230157	0.312419	0.207652	0.125115	0.124804	0.00877432	-0.0241882	-0.0355543	0.116266	0.0711173	0.175983	-0.0149681	0.412465	0.579163	0.173307	0.298446	-0.0502119	0.0155031	0.00112094	-0.0155901	0.207141	0.284301	0.191039	0.116357	0.117315	0.0083356	-0.0232207	-0.0344877	0.113941	0.0704062	0.184782	-0.0151178	0.420714	0.596538	0.180239	0.313368	-0.0532246	0.0165883	0.00121062	-0.0169932
		6.9776	0.23553	0.317527	0.207775	0.138156	0.148737	0.0153409	-0.0145296	-0.038163	0.127717	0.0906026	0.164717	-0.0156597	0.408902	0.566051	0.187589	0.327008	-0.0489981	0.00290683	-0.0020059	-0.0203788	0.211977	0.288949	0.191153	0.128485	0.139813	0.0145738	-0.0139484	-0.0370181	0.125163	0.0896966	0.172953	-0.0158163	0.41708	0.583033	0.195093	0.343359	-0.051938	0.00311031	-0.00216637	-0.0222129
		7.01573	0.228031	0.312997	0.200086	0.117351	0.154237	0.0143987	-0.0191091	-0.0445803	0.121216	0.0563183	0.159889	-0.0199575	0.402138	0.57564	0.173797	0.304804	-0.0506165	0.00305982	-0.0219469	-0.00947111	0.205228	0.284827	0.184079	0.109136	0.144982	0.0136788	-0.0183447	-0.0432429	0.118792	0.0557552	0.167883	-0.0201571	0.41018	0.592909	0.180749	0.320044	-0.0536535	0.00327401	-0.0237027	-0.0103235
		7.05393	0.22374	0.297769	0.215525	0.116856	0.134111	0.00763354	-0.0070358	-0.0421738	0.114678	0.0668421	0.175611	-0.0169441	0.368946	0.547587	0.16377	0.326908	-0.0547902	0.0108114	-0.00643068	-0.0155901	0.201366	0.27097	0.198283	0.108676	0.126064	0.00725187	-0.00675437	-0.0409086	0.112384	0.0661736	0.184392	-0.0171136	0.376325	0.564015	0.170321	0.343253	-0.0580776	0.0115682	-0.00694513	-0.0169932
		7.09123	0.232708	0.317045	0.226658	0.128159	0.144385	0.0167598	-0.0158202	-0.0456035	0.110097	0.0703774	0.173259	-0.0166971	0.343465	0.540764	0.173284	0.297134	-0.0398629	0.0122903	-0.00365782	-0.0238374	0.209437	0.288511	0.208525	0.119188	0.135722	0.0159218	-0.0151873	-0.0442354	0.107895	0.0696736	0.181922	-0.0168641	0.350335	0.556987	0.180216	0.31199	-0.0422546	0.0131506	-0.00395044	-0.0259828
		7.1307	0.225943	0.286926	0.212941	0.135512	0.13121	0.0111467	-0.00316403	-0.0439739	0.118852	0.0499877	0.161684	-0.00424838	0.356363	0.550575	0.182019	0.288302	-0.0405017	-0.00203988	-0.00312684	-0.0194211	0.203349	0.261103	0.195906	0.126026	0.123337	0.0105893	-0.00303747	-0.0426547	0.116475	0.0494878	0.169768	-0.00429087	0.363491	0.567093	0.189299	0.302718	-0.0429318	-0.00218267	-0.00337699	-0.021169
		7.16903	0.218663	0.302106	0.209497	0.111641	0.149462	0.00747463	-0.0161948	-0.04014	0.108343	0.0634712	0.176849	-0.0149187	0.338775	0.555214	0.181439	0.272911	-0.0559613	0.0320771	0.0103245	-0.0069171	0.196797	0.274916	0.192737	0.103826	0.140494	0.0071009	-0.015547	-0.0389358	0.106176	0.0628365	0.185692	-0.0150679	0.345551	0.57187	0.188697	0.286556	-0.059319	0.0343225	0.0111504	-0.00753964
		7.20777	0.233159	0.308033	0.216509	0.117888	0.146621	0.0165838	-0.0226062	-0.0446561	0.116931	0.0490833	0.171711	-0.0105222	0.342789	0.563152	0.191199	0.284518	-0.0435468	0.0284053	0.0131563	-0.0206449	0.209843	0.28031	0.199188	0.109636	0.137824	0.0157546	-0.0217019	-0.0433164	0.114592	0.0485925	0.180297	-0.0106274	0.349645	0.580047	0.198847	0.298743	-0.0461596	0.0303937	0.0142088	-0.0225029
		7.2451	0.234976	0.298251	0.208943	0.118057	0.155445	0.0208461	-0.00233139	-0.045452	0.112351	0.0630601	0.160508	-0.0197105	0.344277	0.551512	0.183824	0.281692	-0.0495092	0.00545668	0.0113864	-0.021443	0.211478	0.271408	0.192228	0.109793	0.146119	0.0198038	-0.00223814	-0.0440884	0.110104	0.0624295	0.168533	-0.0199076	0.351163	0.568057	0.191176	0.295776	-0.0524797	0.00583865	0.0122973	-0.0233729
		7.28387	0.234705	0.29295	0.176898	0.109998	0.142512	0.0178494	0.00849292	-0.0460015	0.0963005	0.0857519	0.162674	-0.0208467	0.309281	0.524128	0.181172	0.285224	-0.042695	0.0289663	0.00348083	-0.0262318	0.211235	0.266584	0.162746	0.102298	0.133961	0.016957	0.00815321	-0.0446214	0.0943745	0.0848944	0.170808	-0.0210552	0.315467	0.539852	0.188419	0.299485	-0.0452567	0.0309939	0.00375929	-0.0285926
		7.32193	0.235684	0.290492	0.186616	0.118963	0.129759	0.0154714	-0.000499584	-0.0373798	0.110522	0.0709529	0.17784	-0.0276639	0.317579	0.5322	0.175691	0.265745	-0.0326228	0.0320771	0.0142183	-0.0179845	0.212116	0.264348	0.171687	0.110635	0.121974	0.0146978	-0.000479601	-0.0362584	0.108312	0.0702434	0.186732	-0.0279405	0.323931	0.548167	0.182718	0.279032	-0.0345802	0.0343225	0.0153558	-0.0196031
		7.3598	0.230363	0.301528	0.19129	0.138756	0.14233	0.0121683	-0.00295587	-0.0444161	0.104021	0.0702952	0.189229	-0.0155609	0.310905	0.527518	0.173864	0.265593	-0.0511701	0.00484471	0.00949853	-0.0215494	0.207327	0.27439	0.175987	0.129043	0.133791	0.0115599	-0.00283764	-0.0430836	0.10194	0.0695922	0.198691	-0.0157165	0.317123	0.543343	0.180818	0.278873	-0.0542403	0.00518384	0.0102584	-0.0234889
		7.39817	0.234383	0.290974	0.188154	0.119015	0.148253	0.00935322	-0.00620316	-0.0408348	0.10596	0.0722683	0.182297	-0.0326533	0.293271	0.53394	0.171702	0.279622	-0.047252	0.0239176	0.00536873	-0.0147388	0.210945	0.264786	0.173101	0.110684	0.139358	0.00888556	-0.00595504	-0.0396097	0.103841	0.0715457	0.191411	-0.0329798	0.299137	0.549958	0.17857	0.293604	-0.0500871	0.0255918	0.00579823	-0.0160652
		7.43743	0.236303	0.2996	0.195842	0.139125	0.139369	0.0115042	-0.021607	-0.043715	0.105425	0.0792568	0.175178	-0.0142765	0.301028	0.518196	0.166511	0.264786	-0.0433125	0.016625	0.0161652	-0.0287858	0.212673	0.272636	0.180175	0.129386	0.131007	0.010929	-0.0207427	-0.0424035	0.103316	0.0784642	0.183937	-0.0144193	0.307049	0.533742	0.173171	0.278025	-0.0459113	0.0177888	0.0174584	-0.0313765
		7.4762	0.243815	0.283456	0.189261	0.133584	0.106189	0.0131388	0.000374688	-0.0324152	0.112203	0.0650333	0.17425	-0.0330979	0.265536	0.515565	0.14775	0.257065	-0.0383297	0.0118313	0.000117994	-0.0198468	0.219434	0.257945	0.17412	0.124233	0.0998175	0.0124818	0.0003597	-0.0314427	0.109959	0.064383	0.182962	-0.0334288	0.270847	0.531032	0.15366	0.269918	-0.0406295	0.0126595	0.000127434	-0.021633
		7.51273	0.232412	0.279312	0.190491	0.132151	0.138402	0.0137688	-0.0110325	-0.0431023	0.120939	0.0832854	0.172269	-0.0184755	0.275232	0.523682	0.160673	0.257317	-0.0431422	0.00402876	0.0020059	-0.0184101	0.20917	0.254174	0.175252	0.122901	0.130098	0.0130803	-0.0105912	-0.0418092	0.11852	0.0824525	0.180882	-0.0186603	0.280737	0.539393	0.1671	0.270183	-0.0457307	0.00431078	0.00216637	-0.020067
		7.5508	0.237179	0.281143	0.184648	0.123029	0.117732	0.0117994	-0.00470441	-0.0431086	0.111446	0.0753104	0.189724	-0.0156103	0.265762	0.528187	0.144207	0.246316	-0.0462299	0.00897547	-0.00713864	-0.0168671	0.213461	0.25584	0.169876	0.114417	0.110668	0.0112094	-0.00451624	-0.0418154	0.109217	0.0745573	0.199211	-0.0157664	0.271077	0.544032	0.149975	0.258632	-0.0490036	0.00960375	-0.00770973	-0.0183851
		7.58813	0.250116	0.266541	0.18803	0.121638	0.114167	0.0115496	0.00170691	-0.0435508	0.113736	0.0845186	0.196224	-0.0107198	0.264995	0.532111	0.142714	0.227947	-0.0480399	0.0221837	0.00436578	-0.00888582	0.225104	0.242553	0.172988	0.113124	0.107317	0.0109722	0.00163863	-0.0422442	0.111461	0.0836734	0.206035	-0.0108269	0.270295	0.548075	0.148422	0.239344	-0.0509223	0.0237365	0.00471504	-0.00968554
		7.62603	0.233713	0.280131	0.179665	0.109503	0.130666	0.00767327	-0.00199833	-0.04038	0.123525	0.0609225	0.182916	-0.0130909	0.272842	0.524217	0.13574	0.259588	-0.0466557	0.0218777	0.0140413	-0.0110674	0.210342	0.254919	0.165292	0.101838	0.122826	0.00728961	-0.0019184	-0.0391686	0.121054	0.0603132	0.192061	-0.0132218	0.278299	0.539944	0.141169	0.272568	-0.0494551	0.0234091	0.0151646	-0.0120634
		7.6642	0.23093	0.263602	0.180096	0.118657	0.133628	0.0091035	0.0022065	-0.0471321	0.108195	0.0778591	0.185515	-0.0123993	0.260485	0.503256	0.134603	0.260951	-0.0373927	-0.0084655	0.00460177	-0.0283069	0.207837	0.239878	0.165688	0.110351	0.12561	0.00864832	0.00211824	-0.0457181	0.106031	0.0770805	0.194791	-0.0125233	0.265695	0.518353	0.139988	0.273998	-0.0396363	-0.00905809	0.00496991	-0.0308545
		7.7037	0.228971	0.272613	0.195965	0.117667	0.129941	0.000550523	-0.0128643	-0.0463426	0.106496	0.0665954	0.175426	-0.010374	0.249121	0.522166	0.131172	0.262061	-0.0476353	0.0102504	0.00820059	-0.0234649	0.206074	0.248078	0.180288	0.10943	0.122144	0.000522997	-0.0123497	-0.0449523	0.104366	0.0659295	0.184197	-0.0104777	0.254103	0.537831	0.136419	0.275164	-0.0504934	0.0109679	0.00885664	-0.0255768
		7.74163	0.218611	0.27377	0.200148	0.112737	0.116886	-0.000652682	-0.00928393	-0.049008	0.0953771	0.0550029	0.2026	-0.0182779	0.276044	0.522968	0.130169	0.253886	-0.0420988	0.0182059	0.00371681	-0.0156965	0.19675	0.249131	0.184136	0.104845	0.109873	-0.000620048	-0.00891257	-0.0475378	0.0934695	0.0544529	0.21273	-0.0184607	0.281565	0.538658	0.135376	0.26658	-0.0446247	0.0194803	0.00401416	-0.0171092
		7.77922	0.220287	0.261578	0.195289	0.104099	0.128551	0.00144725	-0.0176936	-0.0448898	0.105074	0.0540985	0.186877	-0.0194141	0.250924	0.53501	0.130236	0.243742	-0.0443559	-5.0997e-05	0.0184071	-0.0216559	0.198258	0.238036	0.179665	0.096812	0.120838	0.00137489	-0.0169858	-0.0435431	0.102972	0.0535575	0.196221	-0.0196083	0.255943	0.551061	0.135446	0.25593	-0.0470173	-5.45668e-05	0.0198796	-0.0236049
		7.81782	0.222438	0.258397	0.220445	0.102993	0.114106	0.00185021	-0.0166944	-0.041877	0.0933454	0.0676642	0.182854	-0.0157585	0.244791	0.534921	0.127451	0.245862	-0.0453142	0.0137182	0.0110914	-0.027828	0.200195	0.235141	0.20281	0.0957833	0.10726	0.0017577	-0.0160266	-0.0406206	0.0914785	0.0669876	0.191996	-0.0159161	0.249687	0.550969	0.132549	0.258155	-0.0480331	0.0146785	0.0119788	-0.0303326
		7.85775	0.227258	0.257915	0.210788	0.10373	0.115375	-0.00381393	-0.00840966	-0.0420159	0.0967623	0.0635534	0.194367	0.0131898	0.244476	0.521274	0.124933	0.238898	-0.0532357	0.0291193	0.00619469	-0.0280409	0.204532	0.234703	0.193925	0.0964691	0.108453	-0.00362324	-0.00807327	-0.0407554	0.094827	0.0629179	0.204085	0.0133216	0.249365	0.536912	0.129931	0.250843	-0.0564298	0.0311576	0.00669027	-0.0305645
		7.89615	0.226549	0.259843	0.182126	0.0977783	0.12148	-0.0099605	0.000374688	-0.040639	0.0978704	0.0730905	0.182358	-0.0204021	0.255615	0.533984	0.115575	0.237636	-0.0477843	0.0119843	0.0101475	-0.0069171	0.203894	0.236457	0.167556	0.0909339	0.114191	-0.00946247	0.0003597	-0.0394198	0.095913	0.0723596	0.191476	-0.0206061	0.260727	0.550004	0.120198	0.249518	-0.0506514	0.0128232	0.0109593	-0.00753964
		7.93475	0.220995	0.250783	0.220138	0.101097	0.127705	0.00183319	-0.000582848	-0.0441192	0.0897069	0.077448	0.193315	-0.0282567	0.245468	0.526804	0.1043	0.230521	-0.043057	0.034372	0.0115044	-0.00867298	0.198896	0.228213	0.202527	0.0940198	0.120042	0.00174153	-0.000559534	-0.0427957	0.0879128	0.0766735	0.202981	-0.0285392	0.250377	0.542608	0.108472	0.242047	-0.0456404	0.036778	0.0124248	-0.00945355
		7.97385	0.225647	0.246687	0.206729	0.0861275	0.13121	0.00469364	-0.0174438	-0.0489512	0.104353	0.0519609	0.184773	-0.0135355	0.233923	0.519891	0.112656	0.235567	-0.041247	0.0127493	0.00690265	-0.0269235	0.203082	0.224485	0.190191	0.0800986	0.123337	0.00445896	-0.016746	-0.0474826	0.102266	0.0514413	0.194011	-0.0136709	0.238601	0.535488	0.117162	0.247346	-0.0437218	0.0136417	0.00745487	-0.0293466
		8.01212	0.214514	0.260325	0.202792	0.0923638	0.120996	-0.00481282	-0.0185679	-0.0309498	0.109081	0.0573049	0.183968	-0.0118066	0.220619	0.531487	0.104523	0.230874	-0.0473372	0.0282013	0.0174041	-0.0293179	0.193063	0.236896	0.186569	0.0858983	0.113736	-0.00457218	-0.0178251	-0.0300213	0.1069	0.0567319	0.193166	-0.0119246	0.225031	0.547432	0.108704	0.242418	-0.0501774	0.0301754	0.0187965	-0.0319565
		8.05108	0.223057	0.239988	0.192767	0.0869492	0.146319	-0.0102045	-0.00041632	-0.0316319	0.106496	0.0669243	0.17982	-0.00612557	0.225038	0.556195	0.102652	0.2337	-0.065778	0.0286603	0.0165782	-0.0270831	0.200751	0.218389	0.177345	0.0808627	0.13754	-0.00969432	-0.000399667	-0.030683	0.104366	0.066255	0.188812	-0.00618683	0.229539	0.572881	0.106758	0.245385	-0.0697247	0.0306665	0.0179044	-0.0295206
		8.08752	0.220596	0.238832	0.194919	0.0767626	0.116886	-0.00612954	0.00162365	-0.0438476	0.0963744	0.0841898	0.166883	-0.00617497	0.222378	0.565159	0.112812	0.23264	-0.0415877	0.0287623	0.00713864	0.00303288	0.198536	0.217337	0.179326	0.0713892	0.109873	-0.00582306	0.0015587	-0.0425322	0.0944469	0.0833479	0.175227	-0.00623672	0.226825	0.582114	0.117324	0.244272	-0.044083	0.0307757	0.00770973	0.00330584
		8.12595	0.214591	0.253144	0.176836	0.081503	0.113743	-0.000556199	-0.00915903	-0.0356617	0.101527	0.0852586	0.187372	-0.00222299	0.224993	0.577602	0.114973	0.231631	-0.0542365	0.0229487	0.0116224	-0.0291582	0.193132	0.230361	0.162689	0.0757978	0.106919	-0.000528389	-0.00879267	-0.0345919	0.0994969	0.084406	0.196741	-0.00224522	0.229493	0.59493	0.119572	0.243213	-0.0574907	0.0245551	0.0125522	-0.0317825
		8.16478	0.220557	0.231603	0.187108	0.0810711	0.122144	-0.00597062	0.000957535	-0.0503723	0.113182	0.0610869	0.201795	-0.00992936	0.229458	0.594327	0.104679	0.214271	-0.0462299	0.0285583	0.00867257	-0.00324572	0.198501	0.210759	0.172139	0.0753961	0.114816	-0.00567209	0.000919234	-0.0488612	0.110918	0.060476	0.211885	-0.0100287	0.234047	0.612157	0.108866	0.224985	-0.0490036	0.0305574	0.00936637	-0.00353783
		8.20412	0.22633	0.235314	0.198364	0.0843789	0.12015	-0.00510227	0.0104913	-0.0421928	0.112111	0.0643756	0.208728	-0.00958356	0.225715	0.607394	0.104857	0.234306	-0.0457614	0.00785354	-0.00100295	-0.0269767	0.203697	0.214136	0.182495	0.0784723	0.112941	-0.00484716	0.0100716	-0.040927	0.109868	0.0637318	0.219164	-0.0096794	0.230229	0.625616	0.109052	0.246021	-0.0485071	0.00840328	-0.00108319	-0.0294046
		8.24125	0.237798	0.251361	0.20107	0.0770471	0.121842	0.00732139	0.0083264	-0.0404684	0.103411	0.0724328	0.196657	-0.0177839	0.241995	0.6123	0.118204	0.253886	-0.0537254	0.00214187	0.0272566	-0.00665106	0.214018	0.228739	0.184985	0.0716538	0.114532	0.00695532	0.00799334	-0.0392544	0.101343	0.0717085	0.20649	-0.0179618	0.246835	0.630669	0.122932	0.26658	-0.056949	0.00229181	0.0294372	-0.00724965
		8.27995	0.2429	0.259795	0.183663	0.0950711	0.137193	0.00851325	-0.00108243	-0.02656	0.115269	0.0808189	0.209161	-0.0190683	0.251195	0.601686	0.103431	0.242733	-0.0527672	0.0274364	0.0125664	-0.0200064	0.21861	0.236413	0.16897	0.0884161	0.128962	0.00808758	-0.00103913	-0.0257632	0.112963	0.0800107	0.219619	-0.019259	0.256219	0.619736	0.107569	0.25487	-0.0559332	0.0293569	0.0135717	-0.021807
		8.31792	0.252732	0.259457	0.189138	0.102993	0.148435	0.0166008	0.00203997	-0.029137	0.117744	0.0805722	0.225874	-0.0206491	0.239199	0.591383	0.124644	0.25545	-0.0316859	0.017288	0.0174631	-0.00931148	0.227459	0.236106	0.174007	0.0957833	0.139529	0.0157708	0.00195837	-0.0282629	0.115389	0.0797665	0.237168	-0.0208556	0.243983	0.609125	0.129629	0.268223	-0.033587	0.0184981	0.0188602	-0.0101495
		8.35685	0.265308	0.268469	0.198979	0.115634	0.138281	0.0299439	0.0183181	-0.0239198	0.131928	0.0735016	0.220489	-0.0144741	0.289664	0.620194	0.132643	0.278967	-0.0356466	0.0250905	0.0161652	-0.0115462	0.238777	0.244307	0.183061	0.107539	0.129984	0.0284467	0.0175853	-0.0232022	0.12929	0.0727666	0.231513	-0.0146189	0.295457	0.6388	0.137948	0.292915	-0.0377854	0.0268469	0.0174584	-0.0125854
		8.39555	0.277098	0.288131	0.207898	0.131719	0.143962	0.0451372	0.017194	0.00110535	0.145799	0.0900271	0.233921	0.000543398	0.32502	0.609758	0.152674	0.286687	-0.0435468	0.0290683	0.0322124	-0.00308609	0.249388	0.262199	0.191266	0.122499	0.135325	0.0428804	0.0165062	0.00107219	0.142883	0.0891269	0.245617	0.000548832	0.331521	0.628051	0.158781	0.301022	-0.0461596	0.0311031	0.0347894	-0.00336384
		8.43442	0.29466	0.328707	0.207283	0.137945	0.153209	0.0562215	0.0169442	0.008767	0.157786	0.0918359	0.222717	-0.0177839	0.364797	0.648604	0.158534	0.319691	-0.0303017	0.0196338	0.0323894	-0.00936469	0.265194	0.299123	0.1907	0.128289	0.144017	0.0534104	0.0162664	0.00850399	0.15463	0.0909175	0.233853	-0.0179618	0.372093	0.668062	0.164875	0.335676	-0.0321198	0.0210082	0.0349805	-0.0102075
		8.47322	0.311901	0.34567	0.227888	0.145119	0.153391	0.0782367	0.0220233	0.0320993	0.183939	0.103264	0.236707	-0.0138319	0.4172	0.676925	0.17119	0.361324	-0.0343477	0.0282013	0.0375221	-0.0164946	0.280711	0.31456	0.209657	0.134961	0.144187	0.0743249	0.0211424	0.0311364	0.18026	0.102231	0.248542	-0.0139703	0.425544	0.697232	0.178037	0.37939	-0.0364085	0.0301754	0.0405239	-0.0179791
		8.50965	0.332633	0.375885	0.252799	0.151313	0.173214	0.0814718	0.015154	0.0380556	0.208356	0.113377	0.253358	-0.00291459	0.483043	0.70025	0.184158	0.3913	-0.0287686	0.0385027	0.0387611	0.000372459	0.29937	0.342056	0.232575	0.140721	0.162821	0.0773982	0.0145479	0.0369139	0.204189	0.112243	0.266026	-0.00294373	0.492704	0.721257	0.191524	0.410865	-0.0304947	0.0411979	0.0418619	0.00040598
		8.54595	0.355041	0.399547	0.264916	0.170496	0.171159	0.0972667	0.0288093	0.0491407	0.204846	0.102277	0.246363	-0.00548338	0.545684	0.711132	0.206038	0.411334	-0.029599	0.051609	0.0545723	-0.0123444	0.319537	0.363588	0.243722	0.158561	0.16089	0.0924033	0.027657	0.0476664	0.200749	0.101255	0.258682	-0.00553821	0.556598	0.732466	0.21428	0.431901	-0.031375	0.0552216	0.0589381	-0.0134554
		8.58242	0.375322	0.47829	0.29038	0.184928	0.221383	0.105598	0.0354288	0.0575097	0.230408	0.114117	0.269019	0.00222299	0.603996	0.73642	0.214193	0.463565	-0.0304295	0.0608904	0.0505605	-0.000106417	0.33779	0.435244	0.26715	0.171983	0.2081	0.100318	0.0340117	0.0557844	0.2258	0.112975	0.28247	0.00224522	0.616076	0.758512	0.222761	0.486743	-0.0322553	0.0651527	0.0546053	-0.000115995
		8.61868	0.399134	0.522288	0.307971	0.199876	0.226037	0.115559	0.0383847	0.0595499	0.272574	0.137877	0.2684	0.0133379	0.717597	0.737222	0.242981	0.538	-0.00785758	0.0658881	0.060177	0.00335213	0.359221	0.475282	0.283334	0.185884	0.212474	0.109781	0.0368493	0.0577634	0.267123	0.136498	0.28182	0.0134713	0.731949	0.759339	0.252701	0.5649	-0.00832904	0.0705003	0.0649911	0.00365383
		8.65512	0.423397	0.575924	0.338726	0.212432	0.254321	0.132551	0.0422565	0.064066	0.294221	0.153498	0.310059	0.0170429	0.770452	0.767817	0.274889	0.595529	0.00379038	0.0608904	0.040413	0.00835373	0.381057	0.524091	0.311627	0.197562	0.239062	0.125924	0.0405662	0.0621441	0.288336	0.151963	0.325562	0.0172134	0.785861	0.790852	0.285884	0.625305	0.0040178	0.0651527	0.043646	0.00910557
		8.69142	0.439053	0.642571	0.355579	0.215951	0.295842	0.133289	0.059617	0.0767491	0.343793	0.132862	0.321387	0.0159067	0.82254	0.790117	0.31143	0.673799	0.00470603	0.0872049	0.0690266	-0.00148984	0.395147	0.58474	0.327132	0.200834	0.278091	0.126625	0.0572323	0.0744467	0.336917	0.131533	0.337456	0.0160658	0.838991	0.81382	0.323888	0.707489	0.00498839	0.0933092	0.0745487	-0.00162392
		8.72768	0.431373	0.695388	0.374585	0.240306	0.336879	0.138772	0.0731474	0.0704139	0.354653	0.191154	0.340885	0.0190189	0.90764	0.802961	0.339372	0.749596	0.0103916	0.0893467	0.080413	-0.00202192	0.388236	0.632803	0.344618	0.223484	0.316666	0.131833	0.0702215	0.0683015	0.34756	0.189242	0.357929	0.0192091	0.925792	0.82705	0.352947	0.787076	0.0110151	0.095601	0.086846	-0.00220389
		8.76395	0.463792	0.75259	0.397589	0.245573	0.373021	0.136989	0.0741466	0.0722267	0.403155	0.195922	0.352275	0.0454972	0.932443	0.807154	0.344407	0.832206	0.0323247	0.105564	0.0866667	0.0145259	0.417413	0.684857	0.365782	0.228383	0.350639	0.13014	0.0711807	0.0700599	0.395092	0.193963	0.369889	0.0459522	0.951092	0.831368	0.358184	0.873817	0.0342642	0.112953	0.0936	0.0158332
		8.80042	0.469526	0.847381	0.439353	0.261912	0.414299	0.153812	0.0651957	0.0814548	0.412149	0.190167	0.354751	0.0680235	0.985524	0.809071	0.381373	0.94777	0.0367965	0.14988	0.079941	0.0156965	0.422574	0.771117	0.404205	0.243578	0.389442	0.146121	0.0625878	0.0790111	0.403906	0.188265	0.372488	0.0687037	1.00523	0.833344	0.396627	0.995158	0.0390043	0.160372	0.0863363	0.0171092
		8.83668	0.496843	0.907523	0.481671	0.251472	0.520005	0.150457	0.0638635	0.0866215	0.445321	0.229055	0.372578	0.0687151	1.05669	0.837704	0.400111	1.03159	0.0575158	0.157377	0.11705	0.0308609	0.447159	0.825845	0.443137	0.233869	0.488805	0.142935	0.0613089	0.0840228	0.436414	0.226765	0.391207	0.0694023	1.07782	0.862835	0.416116	1.08317	0.0609668	0.168393	0.126414	0.0336384
		8.87298	0.48419	0.932919	0.512732	0.274426	0.576091	0.154924	0.0899667	0.088548	0.495262	0.271972	0.384711	0.117621	1.07676	0.808358	0.421301	1.11859	0.0647984	0.18211	0.113156	0.0312334	0.435771	0.848956	0.471714	0.255216	0.541525	0.147178	0.086368	0.0858915	0.485357	0.269253	0.403946	0.118797	1.09829	0.832609	0.438153	1.17452	0.0686864	0.194858	0.122209	0.0340444
		8.9093	0.503208	1.02034	0.582975	0.284149	0.67267	0.166224	0.0962115	0.0900702	0.547254	0.2945	0.397586	0.134664	1.11094	0.828963	0.445878	1.21382	0.0786823	0.196746	0.113333	0.0285729	0.452888	0.928506	0.536337	0.264259	0.63231	0.157913	0.092363	0.0873681	0.536309	0.291555	0.417465	0.13601	1.13316	0.853831	0.463713	1.27451	0.0834032	0.210519	0.1224	0.0311445
		8.94557	0.512215	1.06048	0.600566	0.301225	0.782908	0.1714	0.110949	0.0989003	0.574793	0.332566	0.424636	0.163612	1.13214	0.840023	0.479857	1.3093	0.0745938	0.215003	0.13764	0.0437374	0.460994	0.965036	0.552521	0.280139	0.735934	0.16283	0.106511	0.0959333	0.563297	0.32924	0.445868	0.165248	1.15478	0.865224	0.499052	1.37476	0.0790694	0.230054	0.148651	0.0476737
		8.98207	0.510502	1.10694	0.650142	0.291144	0.942766	0.156604	0.106203	0.0902597	0.618381	0.364877	0.432312	0.202292	1.18377	0.820043	0.510673	1.37651	0.0984008	0.241624	0.149027	0.0254869	0.459451	1.00731	0.59813	0.270764	0.8862	0.148774	0.101955	0.0875519	0.606013	0.361228	0.453928	0.204315	1.20745	0.844644	0.5311	1.44534	0.104305	0.258537	0.160949	0.0277807
		9.01837	0.50844	1.14958	0.711896	0.290364	1.05681	0.166644	0.122107	0.0889017	0.653547	0.368084	0.460539	0.238453	1.19599	0.827758	0.503231	1.43324	0.0938438	0.25218	0.170207	0.0429392	0.457596	1.04612	0.654944	0.270039	0.993402	0.158312	0.117222	0.0862346	0.640476	0.364403	0.483565	0.240837	1.21991	0.852591	0.52336	1.5049	0.0994745	0.269833	0.183823	0.0468038
		9.05463	0.519019	1.19483	0.769775	0.304554	1.15454	0.152915	0.134763	0.0938536	0.68199	0.420209	0.481523	0.306378	1.20817	0.811257	0.531306	1.51716	0.133685	0.308022	0.181711	0.0657125	0.467117	1.0873	0.708193	0.283235	1.08527	0.145269	0.129372	0.091038	0.66835	0.416007	0.505599	0.309441	1.23234	0.835595	0.552558	1.59302	0.141707	0.329583	0.196248	0.0716266
		9.0909	0.529482	1.21392	0.824271	0.314835	1.33694	0.157694	0.14796	0.086571	0.718283	0.461481	0.50294	0.349355	1.23649	0.852689	0.533935	1.55374	0.14035	0.29512	0.185428	0.0844951	0.476533	1.10466	0.758329	0.292797	1.25672	0.149809	0.142042	0.0839738	0.703917	0.456867	0.528087	0.352849	1.26122	0.87827	0.555292	1.63143	0.148772	0.315778	0.200262	0.0920996
		9.1272	0.529688	1.22187	0.897589	0.311075	1.43853	0.155219	0.156952	0.0828823	0.740687	0.473896	0.536181	0.410166	1.25877	0.82816	0.541087	1.6144	0.153894	0.326279	0.212979	0.109077	0.476719	1.1119	0.825782	0.289299	1.35222	0.147458	0.150674	0.0803958	0.725873	0.469157	0.56299	0.414268	1.28395	0.853005	0.562731	1.69512	0.163127	0.349118	0.230018	0.118894
		9.1635	0.527587	1.21922	0.937016	0.314403	1.56449	0.154839	0.178018	0.0866531	0.774265	0.546329	0.538533	0.462925	1.2433	0.847828	0.550557	1.65195	0.16995	0.3606	0.206077	0.114292	0.474829	1.10949	0.862054	0.292395	1.47062	0.147097	0.170898	0.0840535	0.758779	0.540866	0.56546	0.467555	1.26817	0.873263	0.572579	1.73455	0.180146	0.385842	0.222563	0.124578
		9.19977	0.529739	1.21835	1.00972	0.320345	1.75777	0.146314	0.204621	0.0802231	0.8057	0.565814	0.551161	0.528775	1.24993	0.845241	0.547304	1.68147	0.168949	0.397929	0.21351	0.150154	0.476765	1.1087	0.928941	0.297921	1.6523	0.138999	0.196436	0.0778164	0.789586	0.560156	0.578719	0.534063	1.27493	0.870599	0.569196	1.76554	0.179086	0.425785	0.230591	0.163668
		9.23607	0.512241	1.24023	1.04152	0.309189	1.89859	0.147659	0.218776	0.0785935	0.831243	0.603716	0.560879	0.54893	1.26252	0.836188	0.562946	1.68041	0.188092	0.400836	0.222714	0.163456	0.461017	1.12861	0.958197	0.287546	1.78467	0.140276	0.210025	0.0762357	0.814618	0.597679	0.588923	0.55442	1.28777	0.861273	0.585463	1.76443	0.199378	0.428895	0.240531	0.178167
		9.27233	0.514122	1.23223	1.10746	0.316742	2.0779	0.145168	0.235054	0.0737489	0.855217	0.636192	0.593872	0.568937	1.23717	0.822897	0.569541	1.67769	0.187219	0.436789	0.251681	0.158136	0.46271	1.12133	1.01886	0.29457	1.95323	0.13791	0.225652	0.0715364	0.838112	0.62983	0.623565	0.574627	1.26191	0.847584	0.592323	1.76157	0.198452	0.467364	0.271816	0.172368
		9.3086	0.500116	1.24384	1.16084	0.326644	2.18071	0.144566	0.262531	0.0662325	0.872227	0.679026	0.588858	0.612854	1.25273	0.839979	0.56201	1.69903	0.213305	0.450456	0.25528	0.206609	0.450104	1.1319	1.06798	0.303779	2.04987	0.137338	0.25203	0.0642455	0.854783	0.672236	0.618301	0.618982	1.27778	0.865178	0.58449	1.78398	0.226103	0.481988	0.275703	0.225203
		9.3449	0.50585	1.20741	1.18151	0.325232	2.27136	0.14397	0.253122	0.0671421	0.885064	0.747842	0.617146	0.624315	1.24339	0.831817	0.553855	1.65255	0.213411	0.456117	0.270915	0.220656	0.455265	1.09874	1.08699	0.302466	2.13508	0.136772	0.242998	0.0651278	0.867362	0.740363	0.648004	0.630558	1.26826	0.856772	0.576009	1.73518	0.226216	0.488045	0.292588	0.240514
		9.38377	0.494511	1.21681	1.22979	0.322894	2.39617	0.142864	0.278893	0.0860341	0.91347	0.730494	0.613556	0.690313	1.21584	0.841495	0.556127	1.65503	0.229339	0.468356	0.297404	0.24992	0.44506	1.1073	1.13141	0.300291	2.2524	0.13572	0.267737	0.083453	0.895201	0.723189	0.644234	0.697216	1.24015	0.86674	0.578372	1.73778	0.2431	0.501141	0.321196	0.272413
		9.42007	0.501778	1.20457	1.23804	0.318438	2.47268	0.144697	0.260075	0.0749995	0.920267	0.810162	0.625379	0.66665	1.2291	0.83873	0.56816	1.64352	0.234492	0.47672	0.319528	0.250878	0.4516	1.09616	1.13899	0.296147	2.32432	0.137462	0.249672	0.0727495	0.901861	0.80206	0.656648	0.673317	1.25368	0.863892	0.590886	1.7257	0.248562	0.51009	0.34509	0.273457
		9.45637	0.499768	1.20004	1.27617	0.320893	2.5796	0.136848	0.280391	0.0685822	0.910755	0.815342	0.630888	0.693524	1.20493	0.835831	0.560584	1.65725	0.258917	0.49309	0.33062	0.261626	0.449791	1.09204	1.17408	0.29843	2.42482	0.130005	0.269176	0.0665247	0.89254	0.807188	0.662433	0.700459	1.22902	0.860906	0.583007	1.74011	0.274452	0.527606	0.357069	0.285172
		9.49267	0.500258	1.21074	1.29832	0.330658	2.68899	0.140548	0.294879	0.0670663	0.922114	0.838116	0.639245	0.70864	1.22166	0.831728	0.551671	1.64958	0.252806	0.517007	0.359646	0.26833	0.450232	1.10177	1.19445	0.307512	2.52765	0.133521	0.283084	0.0650543	0.903671	0.829734	0.671207	0.715726	1.24609	0.85668	0.573738	1.73205	0.267974	0.553198	0.388418	0.29248
		9.52897	0.496109	1.21093	1.34881	0.327192	2.79379	0.134725	0.311574	0.0607184	0.924422	0.879553	0.635964	0.709826	1.21097	0.831951	0.554835	1.60688	0.263176	0.518231	0.371858	0.303767	0.446498	1.10195	1.24091	0.304288	2.62616	0.127989	0.299111	0.0588969	0.905934	0.870757	0.667762	0.716924	1.23519	0.856909	0.577029	1.68723	0.278966	0.554508	0.401607	0.331106
		9.56523	0.505682	1.19522	1.37385	0.316173	2.93479	0.131972	0.284013	0.0606553	0.913673	0.919428	0.663262	0.700341	1.18382	0.817322	0.54316	1.56797	0.282192	0.521801	0.403894	0.320581	0.455114	1.08765	1.26394	0.294041	2.7587	0.125374	0.272653	0.0588356	0.8954	0.910234	0.696425	0.707344	1.2075	0.841842	0.564886	1.64637	0.299123	0.558327	0.436205	0.349433
		9.60153	0.507731	1.18977	1.34143	0.319523	3.02	0.132001	0.314321	0.0591204	0.909905	0.93916	0.635159	0.733587	1.18341	0.817278	0.548396	1.58776	0.307085	0.520016	0.405546	0.316271	0.456958	1.08269	1.23412	0.297156	2.8388	0.125401	0.301749	0.0573468	0.891707	0.929768	0.666917	0.740923	1.20708	0.841796	0.570332	1.66714	0.32551	0.556417	0.437989	0.344736
		9.63783	0.485916	1.20361	1.34648	0.319829	3.10788	0.12704	0.295629	0.0504166	0.927064	0.966867	0.650263	0.716099	1.1794	0.79917	0.568627	1.58004	0.307042	0.51507	0.445487	0.353145	0.437325	1.09528	1.23876	0.297441	2.92141	0.120688	0.283803	0.0489041	0.908522	0.957198	0.682776	0.72326	1.20299	0.823146	0.591373	1.65904	0.325465	0.551124	0.481126	0.384928
		9.67413	0.492153	1.17594	1.35988	0.311917	3.1488	0.128244	0.289467	0.052103	0.924718	1.02943	0.634478	0.7037	1.1835	0.799304	0.538324	1.58917	0.305722	0.537916	0.437758	0.3607	0.442938	1.07011	1.25109	0.290083	2.95987	0.121831	0.277888	0.0505399	0.906224	1.01914	0.666202	0.710737	1.20717	0.823283	0.559857	1.66863	0.324065	0.57557	0.472779	0.393163
		9.7104	0.501817	1.19377	1.34826	0.288384	3.1992	0.12641	0.303913	0.0530441	0.906415	1.02458	0.643454	0.728104	1.18707	0.785925	0.559069	1.57242	0.313026	0.519302	0.433215	0.378046	0.451635	1.08633	1.2404	0.268197	3.00725	0.12009	0.291757	0.0514528	0.888286	1.01434	0.675627	0.735385	1.21081	0.809502	0.581431	1.65104	0.331807	0.555654	0.467873	0.41207
		9.74677	0.505824	1.20438	1.38972	0.309168	3.22749	0.126132	0.31453	0.053581	0.915889	1.07794	0.650449	0.701922	1.19428	0.771251	0.564728	1.5869	0.30257	0.514152	0.481593	0.405342	0.455242	1.09598	1.27854	0.287526	3.03384	0.119826	0.301948	0.0519736	0.897572	1.06716	0.682971	0.708941	1.21817	0.794389	0.587317	1.66624	0.320724	0.550142	0.52012	0.441823
		9.78303	0.491393	1.2078	1.38172	0.294662	3.25625	0.121637	0.299292	0.0536568	0.890734	1.08394	0.637697	0.704737	1.16781	0.773615	0.566845	1.5703	0.328805	0.514458	0.467611	0.422901	0.442253	1.0991	1.27118	0.274036	3.06088	0.115555	0.287321	0.0520471	0.872919	1.0731	0.669582	0.711785	1.19117	0.796824	0.589519	1.64881	0.348533	0.55047	0.505019	0.460962
		9.81933	0.483056	1.19286	1.36327	0.292471	3.28454	0.127415	0.314655	0.0486038	0.916185	1.11034	0.656082	0.711061	1.15671	0.759343	0.570321	1.57489	0.31771	0.522617	0.457876	0.416782	0.43475	1.0855	1.25421	0.271998	3.08747	0.121044	0.302068	0.0471457	0.897861	1.09923	0.688886	0.718171	1.17985	0.782124	0.593134	1.65363	0.336773	0.5592	0.494506	0.454292
		9.8556	0.500283	1.1837	1.37661	0.301804	3.29578	0.126138	0.293797	0.0470437	0.883752	1.14289	0.648778	0.71852	1.15929	0.76755	0.569184	1.54532	0.336194	0.49819	0.50177	0.406992	0.450255	1.07717	1.26649	0.280678	3.09803	0.119831	0.282045	0.0456324	0.866077	1.13146	0.681216	0.725705	1.18247	0.790576	0.591952	1.62258	0.356366	0.533063	0.541911	0.443621
		9.89187	0.514187	1.15623	1.3175	0.300014	3.28472	0.121694	0.290883	0.050366	0.889053	1.12004	0.672052	0.702613	1.16655	0.775801	0.548173	1.59735	0.352654	0.493141	0.549616	0.451953	0.462768	1.05217	1.2121	0.279013	3.08764	0.115609	0.279247	0.048855	0.871272	1.10884	0.705655	0.709639	1.18988	0.799075	0.5701	1.67721	0.373814	0.527661	0.593586	0.492629
		9.92817	0.506288	1.15903	1.33879	0.304333	3.30787	0.120025	0.297544	0.0463931	0.872338	1.12316	0.662519	0.695352	1.1476	0.789493	0.534826	1.56939	0.352143	0.502524	0.565133	0.440353	0.455659	1.05472	1.23168	0.283029	3.1094	0.114024	0.285642	0.0450013	0.854891	1.11193	0.695645	0.702305	1.17056	0.813177	0.556219	1.64786	0.373272	0.537701	0.610343	0.479985
		9.96447	0.492037	1.16997	1.33177	0.295474	3.28436	0.117108	0.294047	0.0366344	0.862974	1.14034	0.67719	0.686706	1.14129	0.797208	0.541979	1.59291	0.362322	0.492019	0.613982	0.434075	0.442833	1.06467	1.22523	0.27479	3.0873	0.111253	0.282285	0.0355354	0.845715	1.12894	0.711049	0.693574	1.16412	0.821124	0.563658	1.67255	0.384061	0.52646	0.663101	0.473141
		10.0008	0.491045	1.14958	1.29721	0.295716	3.31615	0.115303	0.315154	0.0275264	0.863417	1.16082	0.671185	0.678951	1.1555	0.779458	0.530036	1.56136	0.355103	0.478505	0.647375	0.480047	0.44194	1.04612	1.19343	0.275016	3.11718	0.109538	0.302548	0.0267006	0.846149	1.14921	0.704745	0.68574	1.17861	0.802841	0.551237	1.63943	0.376409	0.512	0.699165	0.523251
		10.0372	0.492939	1.13556	1.28042	0.289058	3.31011	0.117721	0.29642	0.0309372	0.887391	1.15375	0.647787	0.659339	1.15203	0.768442	0.533467	1.55536	0.356913	0.469784	0.690974	0.447058	0.443645	1.03336	1.17798	0.268824	3.1115	0.111835	0.284563	0.030009	0.869643	1.14221	0.680176	0.665932	1.17507	0.791495	0.554806	1.63313	0.378328	0.502669	0.746251	0.487293
		10.0736	0.488442	1.1491	1.23927	0.279567	3.28774	0.116387	0.311282	0.0336784	0.868219	1.16665	0.650882	0.677024	1.12902	0.771653	0.53857	1.5658	0.370797	0.496813	0.662124	0.474087	0.439598	1.04568	1.14013	0.259997	3.09048	0.110568	0.298831	0.0326681	0.850855	1.15499	0.683426	0.683794	1.15161	0.794802	0.560112	1.6441	0.393045	0.53159	0.715094	0.516755
		10.1098	0.489615	1.1504	1.19732	0.27707	3.23365	0.113652	0.339842	0.0347648	0.856528	1.18532	0.650573	0.644815	1.17047	0.79034	0.533111	1.53714	0.369306	0.479678	0.684897	0.455464	0.440653	1.04687	1.10153	0.257675	3.03963	0.107969	0.326248	0.0337219	0.839398	1.17346	0.683101	0.651264	1.19388	0.81405	0.554435	1.614	0.391465	0.513255	0.739689	0.496456
		10.1461	0.490323	1.16949	1.21952	0.287847	3.19926	0.0971418	0.330017	0.0271347	0.872283	1.20867	0.610523	0.660969	1.17092	0.803496	0.533066	1.55304	0.387556	0.526442	0.650088	0.471001	0.441291	1.06423	1.12196	0.267697	3.00731	0.0922847	0.316816	0.0263207	0.854837	1.19658	0.641049	0.667579	1.19434	0.827601	0.554389	1.63069	0.410809	0.563293	0.702096	0.513392
		10.1824	0.481213	1.17026	1.20568	0.278987	3.17896	0.0995312	0.342465	0.0242419	0.86024	1.21162	0.638997	0.66087	1.18008	0.788824	0.528498	1.54264	0.376078	0.493243	0.670088	0.481484	0.433092	1.06493	1.10923	0.259458	2.98822	0.0945546	0.328766	0.0235146	0.843036	1.19951	0.670947	0.667479	1.20368	0.812488	0.549638	1.61977	0.398643	0.52777	0.723696	0.524817
		10.2188	0.47825	1.15166	1.1777	0.286983	3.13266	0.0991396	0.364863	0.0327689	0.867591	1.19066	0.608047	0.657116	1.16077	0.761351	0.523507	1.52155	0.381295	0.498904	0.639823	0.476641	0.430425	1.04801	1.08348	0.266894	2.9447	0.0941826	0.350268	0.0317858	0.85024	1.17875	0.638449	0.663687	1.18399	0.784191	0.544447	1.59763	0.404173	0.533827	0.691009	0.519539
		10.2551	0.477812	1.17686	1.18114	0.285687	3.10492	0.0956038	0.416237	0.0304318	0.856085	1.21976	0.623832	0.639184	1.1408	0.759254	0.526136	1.51892	0.371926	0.483503	0.67941	0.454932	0.43003	1.07094	1.08665	0.265689	2.91862	0.0908236	0.399587	0.0295189	0.838963	1.20757	0.655023	0.645576	1.16361	0.782032	0.547182	1.59487	0.394241	0.517348	0.733763	0.495876
		10.2936	0.486161	1.16645	1.17862	0.29009	3.08878	0.103754	0.395087	0.035548	0.845003	1.19872	0.631383	0.62061	1.14783	0.744091	0.523908	1.48764	0.385362	0.475751	0.676814	0.46451	0.437545	1.06147	1.08433	0.269784	2.90346	0.0985661	0.379284	0.0344816	0.828103	1.18673	0.662953	0.626816	1.17079	0.766413	0.544865	1.56202	0.408484	0.509053	0.730959	0.506316
		10.3337	0.477322	1.13768	1.16201	0.276933	3.03796	0.097471	0.396878	0.024823	0.853998	1.25989	0.593562	0.619869	1.15054	0.758987	0.529479	1.51776	0.381359	0.462849	0.736932	0.47712	0.42959	1.03529	1.06905	0.257548	2.85568	0.0925974	0.381002	0.0240783	0.836918	1.24729	0.623241	0.626067	1.17355	0.781756	0.550658	1.59365	0.404241	0.495248	0.795887	0.520061
		10.3699	0.476781	1.14153	1.15371	0.284191	3.07398	0.0819258	0.407494	0.0181593	0.831317	1.21278	0.584834	0.614929	1.14549	0.744001	0.516043	1.50404	0.385895	0.466469	0.738466	0.465787	0.429103	1.0388	1.06141	0.264298	2.88954	0.0778295	0.391194	0.0176145	0.814691	1.20065	0.614076	0.621078	1.1684	0.766321	0.536685	1.57924	0.409048	0.499122	0.797543	0.507708
		10.4066	0.466859	1.13831	1.17819	0.280009	3.05059	0.0854162	0.371357	0.0221828	0.837135	1.2011	0.591767	0.615373	1.14165	0.744804	0.525891	1.52372	0.395413	0.480443	0.716637	0.432372	0.420173	1.03586	1.08393	0.260409	2.86755	0.0811454	0.356503	0.0215173	0.820392	1.18909	0.621356	0.621527	1.16449	0.767148	0.546927	1.5999	0.419138	0.514074	0.773968	0.471285
		10.4436	0.468908	1.13156	1.12578	0.280262	3.03777	0.0830041	0.399459	0.0148306	0.834974	1.21565	0.58013	0.617201	1.14129	0.729551	0.535807	1.47366	0.391857	0.465042	0.72	0.428647	0.422017	1.02972	1.03572	0.260644	2.85551	0.0788539	0.38348	0.0143857	0.818275	1.2035	0.609137	0.623373	1.16412	0.751438	0.557239	1.54734	0.415369	0.497595	0.7776	0.467226
		10.4805	0.466511	1.13151	1.14122	0.270371	2.99329	0.0842982	0.391757	0.0180709	0.828879	1.1604	0.573754	0.612903	1.15198	0.745429	0.503364	1.49394	0.397606	0.442501	0.739469	0.414654	0.41986	1.02968	1.04993	0.251445	2.81369	0.0800833	0.376087	0.0175288	0.812302	1.1488	0.602442	0.619032	1.17502	0.767791	0.523499	1.56864	0.421463	0.473476	0.798627	0.451972
		10.517	0.458496	1.12477	1.14461	0.277355	2.97891	0.0769087	0.40229	0.0146348	0.815877	1.17529	0.581492	0.614286	1.14382	0.73187	0.519541	1.50222	0.394519	0.459432	0.778466	0.398798	0.412647	1.02354	1.05304	0.25794	2.80017	0.0730632	0.386198	0.0141958	0.799559	1.16353	0.610566	0.620429	1.16669	0.753827	0.540323	1.57733	0.41819	0.491592	0.840743	0.434689
		10.5533	0.461537	1.1291	1.16533	0.261132	2.9609	0.0736112	0.394713	0.00612679	0.826884	1.18597	0.566698	0.598083	1.14982	0.722148	0.506751	1.48491	0.401248	0.462543	0.774041	0.410929	0.415384	1.02748	1.07211	0.242853	2.78324	0.0699306	0.378924	0.00594299	0.810347	1.17411	0.595032	0.604064	1.17281	0.743812	0.527021	1.55916	0.425323	0.494921	0.835965	0.447913
		10.5899	0.46771	1.12819	1.14614	0.257045	3.00489	0.0780211	0.386345	0.00236861	0.812367	1.15243	0.566759	0.571111	1.13178	0.725671	0.497794	1.47376	0.39009	0.452751	0.764425	0.415452	0.420939	1.02665	1.05445	0.239052	2.8246	0.07412	0.370891	0.00229755	0.79612	1.1409	0.595097	0.576822	1.15441	0.747441	0.517706	1.54745	0.413495	0.484444	0.825579	0.452842
		10.6267	0.457788	1.10462	1.1165	0.25005	2.93878	0.0687303	0.393006	0.0117672	0.805995	1.13771	0.533829	0.562515	1.15315	0.74302	0.488837	1.49324	0.412981	0.471671	0.745959	0.38507	0.412009	1.00521	1.02718	0.232547	2.76245	0.0652938	0.377286	0.0114142	0.789875	1.12634	0.56052	0.568141	1.17622	0.765311	0.50839	1.5679	0.43776	0.504688	0.805635	0.419726
		10.6632	0.469204	1.10611	1.13809	0.259636	2.91744	0.0741901	0.392881	0.00422559	0.815544	1.17849	0.550542	0.53826	1.13142	0.731826	0.50254	1.50626	0.408424	0.456066	0.763658	0.390018	0.422284	1.00656	1.04704	0.241462	2.7424	0.0704806	0.377166	0.00409882	0.799233	1.16671	0.578069	0.543643	1.15404	0.753781	0.522642	1.58157	0.432929	0.487991	0.82475	0.42512
		10.7003	0.467619	1.10824	1.11354	0.254116	2.93092	0.0673568	0.386303	0.0069037	0.818942	1.15999	0.539152	0.551549	1.10882	0.716127	0.484046	1.45953	0.385959	0.449539	0.763009	0.393902	0.420857	1.00849	1.02446	0.236328	2.75506	0.063989	0.370851	0.00669659	0.802564	1.14839	0.56611	0.557064	1.131	0.737611	0.503408	1.5325	0.409116	0.481006	0.82405	0.429354
		10.7365	0.465145	1.09735	1.11139	0.236324	2.88106	0.0729131	0.379434	-0.001977	0.808969	1.13763	0.515258	0.538112	1.11739	0.69133	0.471814	1.46604	0.377292	0.469427	0.792212	0.365702	0.418631	0.998584	1.02248	0.219781	2.7082	0.0692675	0.364256	-0.00191769	0.792789	1.12625	0.541021	0.543493	1.13974	0.71207	0.490686	1.53934	0.399929	0.502287	0.855589	0.398615
		10.7732	0.457646	1.12544	1.14639	0.240738	2.87816	0.0629697	0.362781	0.0057036	0.806402	1.14519	0.518415	0.515042	1.08397	0.704933	0.482241	1.4842	0.383914	0.475496	0.775811	0.37347	0.411881	1.02415	1.05468	0.223886	2.70547	0.0598212	0.34827	0.00553249	0.790274	1.13374	0.544336	0.520193	1.10565	0.726081	0.501531	1.55842	0.406949	0.508781	0.837876	0.407083
		10.8099	0.437545	1.07576	1.11293	0.232942	2.8376	0.0607165	0.366819	-0.00646156	0.828842	1.11181	0.52931	0.514104	1.11387	0.712871	0.485183	1.49571	0.353804	0.473915	0.768496	0.364638	0.393791	0.978937	1.02389	0.216637	2.66735	0.0576807	0.352147	-0.00626771	0.812265	1.1007	0.555775	0.519245	1.13615	0.734257	0.50459	1.5705	0.375032	0.507089	0.829975	0.397455
		10.8466	0.441643	1.11783	1.13237	0.240632	2.86601	0.0620729	0.366153	-0.00348659	0.813974	1.17043	0.515135	0.500618	1.09822	0.707163	0.488191	1.47477	0.369157	0.456678	0.752507	0.36352	0.397478	1.01722	1.04178	0.223788	2.69405	0.0589693	0.351507	-0.00338199	0.797695	1.15873	0.540891	0.505624	1.12019	0.728377	0.507718	1.54851	0.391307	0.488646	0.812708	0.396237
		10.8832	0.452441	1.10327	1.11926	0.247985	2.82117	0.0526289	0.341382	-0.00901333	0.807251	1.16336	0.516125	0.51109	1.09191	0.721167	0.48418	1.45448	0.362556	0.452241	0.759115	0.350218	0.407196	1.00398	1.02972	0.230626	2.6519	0.0499974	0.327727	-0.00874293	0.791106	1.15173	0.541931	0.516201	1.11375	0.742802	0.503547	1.52721	0.38431	0.483898	0.819844	0.381738
		10.9201	0.454631	1.12385	1.10223	0.237399	2.81887	0.0569877	0.374105	-0.0119378	0.807399	1.16575	0.501826	0.499877	1.08668	0.72246	0.469675	1.46831	0.350546	0.458361	0.760885	0.368469	0.409168	1.0227	1.01405	0.220781	2.64974	0.0541383	0.359141	-0.0115796	0.791251	1.15409	0.526917	0.504875	1.10841	0.744134	0.488462	1.54172	0.371579	0.490446	0.821756	0.401631
		10.9567	0.447029	1.11098	1.1331	0.249987	2.81011	0.052697	0.374022	-0.0082238	0.794655	1.16131	0.524234	0.488268	1.10851	0.685844	0.490887	1.46856	0.344179	0.461115	0.74177	0.379589	0.402326	1.01099	1.04246	0.232488	2.6415	0.0500621	0.359061	-0.00797708	0.778762	1.1497	0.550446	0.49315	1.13068	0.70642	0.510522	1.54199	0.36483	0.493393	0.801111	0.413752
		10.9936	0.450585	1.10346	1.11871	0.230657	2.8645	0.05058	0.348043	-0.0203258	0.811943	1.15284	0.500897	0.468458	1.10341	0.706583	0.479501	1.44787	0.339133	0.45168	0.727552	0.358093	0.405527	1.00415	1.02921	0.214511	2.69263	0.048051	0.334122	-0.019716	0.795704	1.14131	0.525942	0.473143	1.12548	0.72778	0.498681	1.52026	0.35948	0.483298	0.785756	0.390321
		11.0299	0.440522	1.09132	1.11071	0.232869	2.91164	0.0485369	0.327352	-0.00999867	0.790518	1.12637	0.500217	0.485402	1.08325	0.671528	0.476983	1.45514	0.332212	0.45015	0.742596	0.358678	0.396469	0.993102	1.02186	0.216568	2.73694	0.04611	0.314258	-0.00969871	0.774707	1.1151	0.525228	0.490256	1.10492	0.691674	0.496062	1.52789	0.352145	0.481661	0.802004	0.390959
		11.0665	0.432391	1.08207	1.07043	0.228371	2.85259	0.0445981	0.31428	-0.0187657	0.776351	1.11576	0.465119	0.489651	1.0515	0.679154	0.473819	1.41179	0.317519	0.446581	0.685074	0.356603	0.389152	0.984682	0.984793	0.212385	2.68144	0.0423682	0.301709	-0.0182027	0.760824	1.1046	0.488375	0.494547	1.07253	0.699529	0.492772	1.48238	0.33657	0.477841	0.73988	0.388697
		11.1032	0.434942	1.08491	1.0978	0.226106	2.79058	0.041329	0.315362	-0.0163465	0.752378	1.15909	0.472361	0.456948	1.08384	0.692088	0.504612	1.39963	0.314985	0.427202	0.674454	0.351602	0.391448	0.98727	1.00997	0.210278	2.62315	0.0392625	0.302748	-0.0158561	0.73733	1.1475	0.49598	0.461518	1.10551	0.712851	0.524797	1.46961	0.333884	0.457106	0.728411	0.383246
		11.1398	0.421632	1.07556	1.06846	0.217563	2.75124	0.0339849	0.313447	-0.0199215	0.751713	1.14569	0.455587	0.46006	1.04816	0.649451	0.475	1.36915	0.290134	0.421337	0.689145	0.343993	0.379469	0.978762	0.982982	0.202333	2.58616	0.0322856	0.300909	-0.0193239	0.736679	1.13423	0.478366	0.464661	1.06913	0.668935	0.494	1.4376	0.307542	0.450831	0.744276	0.374952
		11.1768	0.433499	1.03383	1.06114	0.211305	2.74375	0.0377023	0.300957	-0.0279053	0.743476	1.16279	0.431383	0.422418	1.01321	0.649764	0.471725	1.32771	0.301782	0.420878	0.606313	0.298074	0.390149	0.940785	0.976248	0.196514	2.57912	0.0358172	0.288919	-0.0270682	0.728606	1.15116	0.452953	0.426642	1.03348	0.669257	0.490594	1.3941	0.319889	0.45034	0.654818	0.324901
		11.2132	0.417509	1.04675	1.06341	0.208967	2.71915	0.028945	0.294754	-0.0378535	0.747927	1.16394	0.430826	0.409277	1.00785	0.658282	0.461074	1.32337	0.257533	0.392932	0.612743	0.302171	0.375758	0.952538	0.978342	0.194339	2.556	0.0274978	0.282964	-0.0367179	0.732968	1.1523	0.452368	0.41337	1.028	0.67803	0.479517	1.38954	0.272985	0.420437	0.661763	0.329366
		11.2499	0.416246	0.994458	1.06784	0.189078	2.663	0.0313628	0.299417	-0.037544	0.728977	1.11675	0.418075	0.393124	0.973663	0.644724	0.446546	1.32686	0.225826	0.3785	0.584956	0.271523	0.374621	0.904957	0.982416	0.175843	2.50322	0.0297947	0.28744	-0.0364177	0.714397	1.10558	0.438979	0.397055	0.993136	0.664066	0.464408	1.3932	0.239375	0.404995	0.631752	0.29596
		11.2867	0.4168	0.983519	1.06624	0.20331	2.64922	0.0186781	0.2704	-0.0461089	0.726151	1.01702	0.393996	0.338142	0.974881	0.637454	0.449421	1.31439	0.21207	0.400071	0.556873	0.247366	0.37512	0.895002	0.980944	0.189078	2.49027	0.0177442	0.259584	-0.0447256	0.711628	1.00685	0.413695	0.341523	0.994378	0.656578	0.467398	1.38011	0.224794	0.428076	0.601423	0.269629
		11.3232	0.407406	0.960195	1.03032	0.183916	2.51094	0.0281902	0.276103	-0.0432729	0.704967	0.976075	0.381925	0.336215	0.939749	0.642182	0.432576	1.28134	0.193032	0.400938	0.509498	0.235128	0.366666	0.873777	0.947898	0.171042	2.36028	0.0267807	0.265059	-0.0419747	0.690867	0.966314	0.401021	0.339577	0.958544	0.661447	0.449879	1.3454	0.204614	0.429004	0.550258	0.25629
		11.3598	0.396738	0.958604	1.01292	0.17767	2.40983	0.0160049	0.266861	-0.0543263	0.713998	0.953794	0.368369	0.291607	0.929512	0.634645	0.426471	1.28946	0.174017	0.380692	0.503422	0.201341	0.357064	0.87233	0.931884	0.165233	2.26524	0.0152047	0.256187	-0.0526965	0.699718	0.944256	0.386787	0.294523	0.948102	0.653684	0.443529	1.35394	0.184458	0.407341	0.543696	0.219462
		11.3968	0.39742	0.934991	1.01648	0.169653	2.38027	0.0143931	0.263197	-0.0593604	0.682304	0.927156	0.364531	0.277923	0.89411	0.637187	0.413659	1.2553	0.158983	0.373655	0.466136	0.17314	0.357678	0.850842	0.935165	0.157777	2.23746	0.0136734	0.252669	-0.0575796	0.668658	0.917885	0.382758	0.280702	0.911992	0.656302	0.430205	1.31806	0.168522	0.399811	0.503427	0.188723
		11.4332	0.392794	0.901595	0.995079	0.15283	2.33253	0.010721	0.247585	-0.0619627	0.661489	0.858423	0.340452	0.25925	0.90331	0.611141	0.403365	1.23658	0.13935	0.360498	0.448791	0.149942	0.353515	0.820452	0.915473	0.142132	2.19258	0.010185	0.237682	-0.0601038	0.648259	0.849839	0.357474	0.261843	0.921376	0.629475	0.419499	1.29841	0.147711	0.385733	0.484694	0.163436
		11.4703	0.376082	0.888294	0.984008	0.148406	2.22428	0.00422257	0.224563	-0.0678053	0.676246	0.825208	0.341133	0.227782	0.872644	0.600705	0.379523	1.20458	0.123187	0.362079	0.42472	0.141002	0.338474	0.808348	0.905287	0.138017	2.09083	0.00401144	0.21558	-0.0657711	0.662721	0.816956	0.358189	0.23006	0.890096	0.618726	0.394704	1.26481	0.130579	0.387424	0.458697	0.153693
		11.5067	0.375013	0.872488	0.955714	0.131888	2.1164	-0.00434176	0.214654	-0.0775892	0.639695	0.750884	0.319777	0.237564	0.866736	0.588351	0.401136	1.18218	0.0969528	0.360753	0.401593	0.132383	0.337512	0.793964	0.879257	0.122656	1.98942	-0.00412467	0.206068	-0.0752615	0.626901	0.743375	0.335766	0.239939	0.884071	0.606001	0.417182	1.24128	0.10277	0.386005	0.43372	0.144297
		11.5432	0.367217	0.848778	1.00332	0.131351	2.02683	-0.00645304	0.19796	-0.0784103	0.610605	0.698841	0.323863	0.193203	0.86164	0.611319	0.391956	1.17466	0.0899896	0.334285	0.362419	0.0784293	0.330496	0.772388	0.923055	0.122156	1.90522	-0.00613039	0.190042	-0.076058	0.598393	0.691852	0.340056	0.195135	0.878872	0.629659	0.407635	1.23339	0.0953889	0.357685	0.391412	0.0854879
		11.5799	0.358468	0.840056	1.00338	0.116002	1.99813	-0.0122421	0.189592	-0.0772671	0.623719	0.667516	0.313154	0.179667	0.823893	0.587191	0.377629	1.1305	0.0724005	0.33556	0.363245	0.0959349	0.322621	0.764451	0.923112	0.107882	1.87824	-0.0116299	0.182008	-0.0749491	0.611244	0.660841	0.328811	0.181464	0.840371	0.604807	0.392734	1.18703	0.0767445	0.359049	0.392304	0.104569
		11.6166	0.361651	0.794179	0.994403	0.114938	1.88885	-0.0146087	0.172481	-0.0891669	0.618363	0.578476	0.313092	0.148842	0.820601	0.591517	0.368538	1.11733	0.0610081	0.359631	0.34295	0.0690646	0.325486	0.722703	0.914851	0.106893	1.77552	-0.0138783	0.165582	-0.0864919	0.605995	0.572691	0.328746	0.15033	0.837013	0.609263	0.38328	1.1732	0.0646686	0.384805	0.370386	0.0752804
		11.6533	0.35669	0.78189	1.00178	0.108871	1.77058	-0.0230709	0.151915	-0.0816569	0.595959	0.551673	0.322191	0.133873	0.82015	0.59513	0.348596	1.11067	0.0583463	0.316895	0.312271	0.0735873	0.321021	0.71152	0.921641	0.10125	1.66434	-0.0219174	0.145838	-0.0792072	0.58404	0.546156	0.338301	0.135212	0.836553	0.612984	0.36254	1.1662	0.0618471	0.339078	0.337253	0.0802102
		11.69	0.341086	0.793648	0.998647	0.106406	1.69443	-0.0255454	0.161365	-0.0888132	0.58569	0.519526	0.30424	0.0979104	0.808695	0.555303	0.357799	1.08205	0.0389472	0.345046	0.292507	0.0299032	0.306977	0.72222	0.918755	0.0989574	1.59276	-0.0242681	0.154911	-0.0861488	0.573976	0.514331	0.319452	0.0988895	0.824869	0.571962	0.372111	1.13616	0.041284	0.369199	0.315908	0.0325944
		11.7266	0.347297	0.768686	0.973182	0.100528	1.61393	-0.0260335	0.138843	-0.0942958	0.575125	0.484749	0.304983	0.09218	0.796338	0.547766	0.345878	1.08135	0.0259364	0.33199	0.263599	0.0491114	0.312567	0.699504	0.895328	0.0934909	1.51709	-0.0247318	0.133289	-0.0914669	0.563623	0.479901	0.320232	0.0931018	0.812265	0.564199	0.359713	1.13542	0.0274926	0.35523	0.284687	0.0535314
		11.7632	0.335867	0.743964	0.957436	0.0963352	1.54225	-0.029995	0.126228	-0.102381	0.575938	0.468141	0.296936	0.0958356	0.787634	0.544108	0.330481	1.03765	0.0161836	0.315824	0.236342	0.0297435	0.302281	0.677007	0.880841	0.0895917	1.44971	-0.0284953	0.121179	-0.0993092	0.564419	0.46346	0.311783	0.096794	0.803387	0.560432	0.343701	1.08953	0.0171547	0.337932	0.25525	0.0324205
		11.7999	0.333935	0.751193	0.982778	0.0921215	1.41333	-0.0366183	0.124938	-0.0968918	0.58846	0.410178	0.287403	0.0781505	0.772256	0.535412	0.345254	1.03598	0.0213369	0.318272	0.228673	0.0457061	0.300541	0.683585	0.904155	0.085673	1.32853	-0.0347874	0.11994	-0.093985	0.576691	0.406077	0.301773	0.078932	0.787701	0.551474	0.359064	1.08778	0.0226171	0.340551	0.246966	0.0498196
		11.8365	0.338161	0.743916	0.984992	0.0723593	1.3428	-0.0471464	0.121982	-0.107427	0.563286	0.399408	0.285113	0.0687645	0.758726	0.54732	0.341154	1.04845	0.0192926	0.310674	0.219882	0.0241567	0.304345	0.676964	0.906193	0.0672942	1.26223	-0.044789	0.117102	-0.104204	0.55202	0.395414	0.299369	0.0694522	0.773901	0.563739	0.3548	1.10087	0.0204502	0.332421	0.237473	0.0263307
		11.8733	0.338045	0.715243	0.948641	0.0653962	1.26393	-0.0531397	0.105454	-0.115443	0.568827	0.399572	0.291984	0.0705429	0.743077	0.513558	0.327473	1.03088	0.00598369	0.312816	0.206077	0.0230925	0.304241	0.650871	0.872749	0.0608185	1.1881	-0.0504827	0.101236	-0.111979	0.55745	0.395577	0.306583	0.0712483	0.757939	0.528965	0.340572	1.08243	0.00634271	0.334713	0.222563	0.0251708
		11.9099	0.324103	0.70705	0.936585	0.0545776	1.1931	-0.0510398	0.100749	-0.127242	0.563028	0.355093	0.29186	0.0720743	0.730856	0.520917	0.302562	0.980521	-0.00215072	0.297669	0.176283	0.0148984	0.291693	0.643416	0.861658	0.0507572	1.12151	-0.0484878	0.0967194	-0.123424	0.551767	0.351542	0.306453	0.072795	0.745473	0.536544	0.314665	1.02955	-0.00227976	0.318506	0.190386	0.0162392
		11.9469	0.328562	0.704111	0.931111	0.0553256	1.10335	-0.0598765	0.0878851	-0.119864	0.551207	0.344158	0.286413	0.0557724	0.722242	0.51396	0.321546	0.973203	0.00344967	0.305421	0.197935	0.0234117	0.295705	0.640741	0.856622	0.0514528	1.03715	-0.0568827	0.0843697	-0.116268	0.540183	0.340717	0.300734	0.0563301	0.736687	0.529378	0.334408	1.02186	0.00365665	0.3268	0.21377	0.0255188
		11.9832	0.323188	0.677991	0.936155	0.0517545	1.07706	-0.0660798	0.0941299	-0.128082	0.529357	0.299433	0.294398	0.047572	0.713448	0.5322	0.317959	0.978855	0.00159707	0.309042	0.184012	-0.00782165	0.290869	0.616972	0.861262	0.0481317	1.01243	-0.0627758	0.0903647	-0.124239	0.51877	0.296438	0.309118	0.0480477	0.727717	0.548167	0.330677	1.0278	0.00169289	0.330675	0.198733	-0.00852559
		12.0203	0.320843	0.68469	0.902202	0.0336357	1.00278	-0.0706826	0.0807244	-0.12522	0.521674	0.291704	0.278366	0.0487082	0.712501	0.511863	0.30918	0.990462	-0.0070484	0.297822	0.179233	0.00925827	0.288759	0.623068	0.830026	0.0312812	0.942613	-0.0671485	0.0774954	-0.121464	0.511241	0.288787	0.292284	0.0491953	0.726751	0.527219	0.321547	1.03999	-0.00747131	0.31867	0.193572	0.0100915
		12.0566	0.321977	0.679582	0.909706	0.0397455	0.933398	-0.0704727	0.0729808	-0.135465	0.528508	0.290882	0.295945	0.047572	0.703932	0.524485	0.302005	0.951706	-0.0029599	0.287674	0.165133	0.0141002	0.289779	0.618419	0.83693	0.0369633	0.877394	-0.066949	0.0700616	-0.131401	0.517938	0.287973	0.310743	0.0480477	0.718011	0.540219	0.314086	0.999291	-0.0031375	0.307811	0.178343	0.0153693
		12.0934	0.313112	0.65992	0.915549	0.028042	0.877433	-0.0770335	0.0722315	-0.145211	0.524204	0.275672	0.264562	0.0234649	0.72116	0.518687	0.291288	0.95539	-0.0193778	0.282982	0.165428	0.014792	0.281801	0.600527	0.842305	0.0260791	0.824787	-0.0731819	0.0693422	-0.140855	0.51372	0.272915	0.27779	0.0236995	0.735583	0.534248	0.302939	1.00316	-0.0205404	0.302791	0.178662	0.0161232
		12.1299	0.305484	0.639391	0.914504	0.0294641	0.822434	-0.0811199	0.0728976	-0.148862	0.513732	0.269341	0.278056	0.0387788	0.704925	0.534876	0.309381	0.933488	-0.0123507	0.293692	0.144307	0.0122912	0.274936	0.581846	0.841343	0.0274016	0.773088	-0.0770639	0.0699817	-0.144396	0.503457	0.266648	0.291959	0.0391666	0.719023	0.550923	0.321756	0.980163	-0.0130917	0.31425	0.155851	0.0133974
		12.1665	0.305523	0.659824	0.880367	0.0293377	0.781337	-0.0752401	0.0690674	-0.148748	0.506141	0.258489	0.269267	0.0346293	0.672094	0.510793	0.302785	0.943985	-0.0169076	0.288541	0.130914	0.00340534	0.27497	0.600439	0.809937	0.0272841	0.734457	-0.0714781	0.0663047	-0.144286	0.496018	0.255904	0.28273	0.0349756	0.685535	0.526117	0.314897	0.991184	-0.0179221	0.308739	0.141388	0.00371182
		12.2033	0.302623	0.636885	0.840878	0.0214581	0.736976	-0.0861824	0.0529142	-0.152892	0.499418	0.24369	0.286103	0.0427308	0.672003	0.504594	0.288792	0.928492	-0.0135006	0.274772	0.13115	-0.00494839	0.272361	0.579565	0.773608	0.0199561	0.692757	-0.0818733	0.0507977	-0.148305	0.48943	0.241253	0.300409	0.0431581	0.685443	0.519732	0.300344	0.974917	-0.0143106	0.294006	0.141642	-0.00539374
		12.2399	0.304234	0.640885	0.871017	0.0222798	0.721745	-0.0845649	0.0719817	-0.145154	0.481318	0.23292	0.28078	0.0221311	0.662758	0.474668	0.297794	0.931873	-0.0137561	0.266	0.143363	0.00638502	0.273811	0.583205	0.801336	0.0207202	0.678441	-0.0803367	0.0691024	-0.1408	0.471692	0.23059	0.294819	0.0223524	0.676013	0.488908	0.309706	0.978467	-0.0145815	0.28462	0.154832	0.00695967
		12.2765	0.295227	0.656643	0.826916	0.028337	0.664148	-0.0853992	0.0564946	-0.149361	0.479877	0.20883	0.27589	0.0364076	0.674439	0.488984	0.289594	0.905935	-0.0145014	0.253455	0.136814	-0.0110674	0.265705	0.597545	0.760763	0.0263534	0.624299	-0.0811293	0.0542348	-0.14488	0.47028	0.206742	0.289684	0.0367717	0.687927	0.503654	0.301178	0.951231	-0.0153715	0.271197	0.147759	-0.0120634
		12.3132	0.288514	0.64421	0.815721	0.0152956	0.636166	-0.0901723	0.0594921	-0.143759	0.499751	0.224122	0.28827	0.0224275	0.65667	0.491928	0.294719	0.914917	-0.0127127	0.282013	0.12177	0.00234117	0.259663	0.586231	0.750464	0.0142249	0.597996	-0.0856637	0.0571124	-0.139446	0.489756	0.221881	0.302683	0.0226518	0.669803	0.506685	0.306508	0.960663	-0.0134754	0.301754	0.131511	0.00255188
		12.3495	0.291181	0.628018	0.801452	0.0108291	0.62571	-0.0864492	0.0482098	-0.144687	0.484753	0.219272	0.288517	0.0272193	0.656219	0.487468	0.295432	0.896548	-0.0118396	0.255903	0.123186	-0.00324572	0.262063	0.571496	0.737335	0.0100711	0.588167	-0.0821267	0.0462814	-0.140346	0.475058	0.217079	0.302943	0.0274915	0.669343	0.502092	0.30725	0.941376	-0.01255	0.273816	0.133041	-0.00353783
		12.3858	0.288295	0.628693	0.80219	0.00970199	0.597788	-0.0848827	0.0534971	-0.151035	0.482777	0.183261	0.282327	0.0390752	0.654595	0.468379	0.291711	0.893722	-0.0293222	0.244327	0.124012	-0.00133021	0.259466	0.57211	0.738015	0.00902285	0.561921	-0.0806386	0.0513572	-0.146504	0.473122	0.181428	0.296444	0.039466	0.667687	0.482431	0.30338	0.938408	-0.0310815	0.261429	0.133933	-0.00144993
		12.4221	0.283141	0.620886	0.809694	0.00319186	0.570047	-0.0821869	0.0517485	-0.151818	0.497054	0.21771	0.270814	0.0247493	0.651619	0.442913	0.288926	0.887212	-0.0156513	0.258555	0.101652	-0.0050548	0.254827	0.565006	0.744918	0.00296843	0.535844	-0.0780775	0.0496786	-0.147264	0.487113	0.215532	0.284355	0.0249968	0.664651	0.456201	0.300483	0.931573	-0.0165904	0.276654	0.109784	-0.00550974
		12.4584	0.279649	0.623922	0.779432	0.00270729	0.5304	-0.0911939	0.0503747	-0.151641	0.488447	0.228315	0.280161	0.0217359	0.633715	0.451209	0.296145	0.872931	-0.0254467	0.260034	0.133982	0.00718314	0.251684	0.567769	0.717077	0.00251778	0.498576	-0.0866342	0.0483597	-0.147092	0.478678	0.226032	0.294169	0.0219533	0.64639	0.464745	0.307991	0.916577	-0.0269734	0.278236	0.144701	0.00782963
		12.4949	0.284507	0.622813	0.776602	0.0107975	0.532878	-0.0928682	0.0622398	-0.148388	0.486914	0.223629	0.278613	0.0225757	0.623252	0.476363	0.293182	0.864857	-0.024893	0.248763	0.111563	0.0145259	0.256056	0.56676	0.714474	0.0100417	0.500905	-0.0882248	0.0597502	-0.143937	0.477176	0.221393	0.292544	0.0228015	0.635718	0.490653	0.304909	0.9081	-0.0263866	0.266177	0.120488	0.0158332
		12.5318	0.282703	0.61997	0.734285	-0.0105869	0.489121	-0.088918	0.0544546	-0.159234	0.487265	0.174217	0.288332	0.0127946	0.632001	0.452234	0.290619	0.854915	-0.0336024	0.262226	0.117286	0.0172395	0.254433	0.564173	0.675542	-0.00984578	0.459774	-0.0844721	0.0522764	-0.154456	0.47752	0.172475	0.302748	0.0129225	0.644642	0.465801	0.302244	0.897661	-0.0356185	0.280582	0.126669	0.0187911
		12.5683	0.287148	0.629174	0.766392	-0.00343415	0.462045	-0.0892586	0.0567028	-0.151414	0.471806	0.199046	0.267843	0.0327521	0.633129	0.476229	0.297036	0.848658	-0.0074104	0.260442	0.14354	-0.0120251	0.258433	0.572549	0.705081	-0.00319376	0.434322	-0.0847956	0.0544346	-0.146871	0.46237	0.197056	0.281235	0.0330796	0.645791	0.490516	0.308918	0.891091	-0.00785503	0.278673	0.155023	-0.0131074
		12.6051	0.292393	0.602911	0.795055	-0.0106711	0.44331	-0.101642	0.0571191	-0.161893	0.472933	0.186138	0.272609	0.0234155	0.625868	0.481982	0.282063	0.861425	-0.0298972	0.259881	0.142773	0.0062786	0.263153	0.548649	0.73145	-0.00992415	0.416711	-0.0965604	0.0548343	-0.157036	0.463474	0.184277	0.28624	0.0236497	0.638385	0.496441	0.293346	0.904496	-0.031691	0.278072	0.154195	0.00684367
		12.6417	0.274907	0.6205	0.777586	-0.00961771	0.427414	-0.0978683	0.0415071	-0.152349	0.468685	0.19066	0.25602	0.0330485	0.63367	0.453929	0.291132	0.833771	-0.0223377	0.261768	0.0984661	0.00686389	0.247416	0.564655	0.715379	-0.00894447	0.40177	-0.0929749	0.0398468	-0.147778	0.459311	0.188754	0.268821	0.0333789	0.646344	0.467547	0.302777	0.875459	-0.0236779	0.280091	0.106343	0.00748164
		12.6782	0.284507	0.600308	0.759195	-0.0139367	0.418168	-0.101234	0.0490008	-0.16435	0.474632	0.216394	0.256639	0.0367535	0.622621	0.486754	0.292736	0.82827	-0.0201657	0.275996	0.109853	0.0056401	0.256056	0.546281	0.69846	-0.0129612	0.393077	-0.0961722	0.0470408	-0.159419	0.465139	0.21423	0.269471	0.037121	0.635074	0.501357	0.304446	0.869684	-0.0213756	0.295315	0.118641	0.00614771
		12.7149	0.283566	0.613416	0.73533	-0.0227538	0.42675	-0.100973	0.0449625	-0.160099	0.453078	0.181945	0.259981	0.0222299	0.621719	0.480243	0.287188	0.821861	-0.0229126	0.248712	0.125074	0.0075556	0.255209	0.558209	0.676504	-0.0211611	0.401145	-0.0959242	0.043164	-0.155296	0.444016	0.180126	0.27298	0.0224522	0.634153	0.49465	0.298676	0.862954	-0.0242874	0.266122	0.13508	0.00823561
		12.7515	0.291014	0.605079	0.713679	-0.0189721	0.40052	-0.105105	0.0550791	-0.163434	0.474946	0.188769	0.259858	0.0179321	0.608776	0.483186	0.290463	0.841896	-0.0113711	0.260646	0.12295	0.0247951	0.261912	0.550622	0.656585	-0.017644	0.376489	-0.0998493	0.0528759	-0.158531	0.465447	0.186882	0.27285	0.0181114	0.620952	0.497682	0.302082	0.88399	-0.0120534	0.278891	0.132786	0.0270267
		12.7882	0.284017	0.575683	0.74591	-0.0259036	0.385169	-0.10683	0.039592	-0.170963	0.480099	0.194607	0.281708	0.0323075	0.630017	0.47886	0.264728	0.834074	-0.0212517	0.269264	0.110089	0.00925827	0.255615	0.523872	0.686237	-0.0240903	0.362058	-0.101488	0.0380083	-0.165834	0.470497	0.192661	0.295794	0.0326305	0.642618	0.493226	0.275317	0.875777	-0.0225268	0.288113	0.118896	0.0100915
		12.825	0.274302	0.588839	0.720753	-0.0286741	0.364499	-0.106614	0.0669442	-0.174247	0.457972	0.192798	0.246487	0.0464358	0.613105	0.483142	0.293694	0.841593	-0.0357531	0.254628	0.115457	0.0220283	0.246871	0.535844	0.663093	-0.0266669	0.342629	-0.101283	0.0642664	-0.16902	0.448813	0.19087	0.258812	0.0469002	0.625368	0.497636	0.305442	0.883672	-0.0378983	0.272452	0.124694	0.0240109
		12.8616	0.266725	0.572454	0.727519	-0.0236387	0.368367	-0.115076	0.0549126	-0.175972	0.458139	0.154403	0.270319	0.0292941	0.587355	0.4905	0.273663	0.832307	-0.0254253	0.268499	0.119351	0.00436309	0.240053	0.520933	0.669317	-0.021984	0.346265	-0.109323	0.0527161	-0.170692	0.448976	0.152859	0.283835	0.029587	0.599102	0.505215	0.28461	0.873923	-0.0269509	0.287294	0.128899	0.00475577
		12.8982	0.26983	0.562431	0.707775	-0.0261353	0.349873	-0.120565	0.0538301	-0.167148	0.46078	0.168626	0.273228	0.0235143	0.603139	0.456739	0.274176	0.823072	-0.0231895	0.260187	0.114985	0.0158029	0.242847	0.511812	0.651153	-0.0243058	0.328881	-0.114536	0.0516769	-0.162133	0.451564	0.16694	0.28689	0.0237494	0.615202	0.470441	0.285143	0.864226	-0.0245808	0.2784	0.124184	0.0172252
		12.9349	0.268671	0.570768	0.72432	-0.0285055	0.333978	-0.116393	0.0385928	-0.176856	0.452635	0.187783	0.262643	0.0390258	0.599982	0.46276	0.271056	0.825596	-0.0153106	0.245857	0.101652	0.00446951	0.241804	0.519399	0.666375	-0.0265101	0.313939	-0.110573	0.0370491	-0.17155	0.443582	0.185905	0.275775	0.0394161	0.611982	0.476643	0.281898	0.866875	-0.0162292	0.263066	0.109784	0.00487177
		12.9715	0.270281	0.570816	0.713064	-0.035595	0.336093	-0.113646	0.047169	-0.174601	0.454445	0.161473	0.260662	0.0337401	0.609272	0.45103	0.285628	0.817168	-0.0429718	0.253863	0.101357	0.00574651	0.243253	0.519442	0.656019	-0.0331034	0.315928	-0.107964	0.0452823	-0.169363	0.445356	0.159859	0.273695	0.0340775	0.621458	0.464561	0.297053	0.858026	-0.0455501	0.271633	0.109465	0.0062637
		13.0078	0.269946	0.57284	0.719523	-0.0225326	0.318083	-0.116257	0.0592423	-0.176003	0.454925	0.151361	0.255958	0.0365065	0.596058	0.46276	0.270789	0.801625	-0.0231256	0.250854	0.0894395	0.00792806	0.242952	0.521284	0.661961	-0.0209553	0.298998	-0.110444	0.0568726	-0.170723	0.445826	0.149847	0.268756	0.0368715	0.60798	0.476643	0.28162	0.841706	-0.0245131	0.268414	0.0965947	0.00864159
		13.0442	0.268477	0.584165	0.712757	-0.0351421	0.361961	-0.110298	0.0517902	-0.171127	0.46717	0.168873	0.25602	0.00864496	0.592045	0.46102	0.273931	0.814392	-0.0389898	0.240706	0.105015	0.00106417	0.24163	0.53159	0.655736	-0.0326821	0.340243	-0.104783	0.0497186	-0.165993	0.457827	0.167184	0.268821	0.00873141	0.603886	0.474851	0.284888	0.855112	-0.0413292	0.257555	0.113416	0.00115994
		13.0804	0.260824	0.574767	0.69781	-0.0280631	0.337725	-0.116143	0.0595337	-0.182446	0.459413	0.174052	0.259981	0.0183767	0.590331	0.457497	0.273507	0.775636	-0.0249569	0.239686	0.0977581	-0.00164946	0.234741	0.523038	0.641985	-0.0260987	0.317462	-0.110336	0.0571524	-0.176972	0.450225	0.172312	0.27298	0.0185605	0.602138	0.471222	0.284447	0.814418	-0.0264543	0.256464	0.105579	-0.00179791
		13.1172	0.265024	0.552504	0.726412	-0.0365536	0.341593	-0.115292	0.0489592	-0.183103	0.461131	0.178657	0.271309	0.0302327	0.589204	0.472036	0.267179	0.789261	-0.0217627	0.237748	0.102655	-0.00106417	0.238522	0.502778	0.668299	-0.0339949	0.321098	-0.109527	0.0470008	-0.17761	0.451908	0.17687	0.284875	0.030535	0.600988	0.486197	0.277866	0.828724	-0.0230685	0.25439	0.110867	-0.00115994
		13.1536	0.271493	0.554817	0.742465	-0.0358162	0.30243	-0.119804	0.0605745	-0.182395	0.450991	0.155225	0.257815	0.0161537	0.597817	0.45879	0.281194	0.785931	-0.0472946	0.236218	0.120118	0.000798127	0.244343	0.504883	0.683068	-0.0333091	0.284284	-0.113814	0.0581515	-0.176923	0.441971	0.153673	0.270706	0.0163153	0.609774	0.472554	0.292442	0.825227	-0.0501322	0.252753	0.129727	0.000869958
		13.1901	0.2659	0.528938	0.718416	-0.030665	0.322495	-0.119197	0.0569942	-0.185838	0.45269	0.169202	0.272733	0.0316159	0.581492	0.460262	0.284514	0.799657	-0.0262345	0.228364	0.0843658	-0.0103757	0.23931	0.481334	0.660942	-0.0285185	0.303145	-0.113237	0.0547144	-0.180262	0.443636	0.16751	0.28637	0.031932	0.593122	0.47407	0.295895	0.83964	-0.0278086	0.24435	0.0911151	-0.0113095
		13.2267	0.261545	0.524842	0.698056	-0.0493737	0.321286	-0.114009	0.0476686	-0.179812	0.447833	0.156869	0.254968	0.0385812	0.577974	0.459326	0.257776	0.799304	-0.032708	0.229283	0.104484	0.00744919	0.235391	0.477606	0.642212	-0.0459176	0.302009	-0.108309	0.0457619	-0.174418	0.438876	0.155301	0.267716	0.0389671	0.589534	0.473105	0.268087	0.839269	-0.0346705	0.245332	0.112843	0.00811961
		13.2632	0.268967	0.537854	0.696334	-0.0441066	0.304364	-0.120542	0.0248543	-0.185515	0.457603	0.157856	0.240792	0.0193647	0.553306	0.455222	0.256417	0.791784	-0.0354124	0.228212	0.100944	-0.0147388	0.24207	0.489447	0.640627	-0.0410192	0.286102	-0.114515	0.0238601	-0.17995	0.448451	0.156277	0.252832	0.0195584	0.564372	0.468879	0.266674	0.831374	-0.0375371	0.244186	0.10902	-0.0160652
		13.3001	0.257757	0.53183	0.661767	-0.0524603	0.296386	-0.117908	0.0455454	-0.187474	0.454851	0.153827	0.254287	0.0165983	0.588121	0.446927	0.266823	0.778866	-0.0224442	0.221633	0.106313	0.00356497	0.231981	0.483965	0.608825	-0.048788	0.278603	-0.112013	0.0437236	-0.181849	0.445754	0.152289	0.267001	0.0167643	0.599884	0.460335	0.277496	0.817809	-0.0237908	0.237147	0.114818	0.00388582
		13.3365	0.256894	0.527589	0.711896	-0.0493527	0.307627	-0.11893	0.0534138	-0.181953	0.455387	0.137302	0.260043	0.0183767	0.564039	0.464321	0.269496	0.77503	-0.0488703	0.243001	0.0939823	0.00122379	0.231204	0.480106	0.654944	-0.045898	0.28917	-0.112984	0.0512773	-0.176495	0.446279	0.135929	0.273045	0.0185605	0.57532	0.47825	0.280276	0.813782	-0.0518026	0.260011	0.101501	0.00133394
		13.3732	0.250283	0.534673	0.684894	-0.060403	0.303397	-0.122869	0.0451291	-0.179022	0.45221	0.176272	0.249273	0.0265277	0.578019	0.454866	0.265441	0.766956	-0.0409702	0.233362	0.0938643	0.0110674	0.225255	0.486552	0.630102	-0.0561748	0.285193	-0.116725	0.0433239	-0.173652	0.443166	0.17451	0.261736	0.026793	0.58958	0.468512	0.276059	0.805304	-0.0434284	0.249698	0.101373	0.0120634
		13.41	0.258066	0.524119	0.663858	-0.0588018	0.292276	-0.117982	0.0286844	-0.177071	0.450012	0.158349	0.240607	0.00726177	0.55299	0.442423	0.272861	0.763474	-0.0165031	0.212402	0.102596	-0.0121315	0.23226	0.476949	0.610749	-0.0546857	0.27474	-0.112083	0.0275371	-0.171758	0.441012	0.156766	0.252637	0.00733439	0.56405	0.455695	0.283775	0.801648	-0.0174932	0.227271	0.110804	-0.0132234
		13.4466	0.256017	0.505614	0.646697	-0.0478358	0.28587	-0.124532	0.0574521	-0.186532	0.458065	0.167064	0.246425	0.0292447	0.567151	0.45656	0.252072	0.778209	-0.0175039	0.214136	0.0987611	-0.00489518	0.230416	0.460109	0.594961	-0.0444872	0.268718	-0.118305	0.055154	-0.180936	0.448904	0.165393	0.258747	0.0295371	0.578494	0.470257	0.262155	0.81712	-0.0185541	0.229126	0.106662	-0.00533575
		13.4832	0.254136	0.512602	0.646082	-0.0498583	0.291067	-0.132245	0.0165695	-0.184341	0.452709	0.142235	0.255339	0.0343329	0.567872	0.446481	0.268026	0.758327	-0.0235515	0.202356	0.103717	0.00654464	0.228723	0.466468	0.594395	-0.0463682	0.273603	-0.125633	0.0159067	-0.17881	0.443654	0.140812	0.268106	0.0346762	0.57923	0.459876	0.278747	0.796243	-0.0249645	0.216521	0.112014	0.00713366
		13.5198	0.245026	0.502964	0.648973	-0.0562104	0.281095	-0.125837	0.0258118	-0.193499	0.420368	0.179725	0.258372	0.0102752	0.567196	0.441352	0.245611	0.748991	-0.0277251	0.188842	0.099941	0.00202192	0.220524	0.457697	0.597055	-0.0522757	0.264229	-0.119545	0.0247793	-0.187694	0.411961	0.177928	0.271291	0.0103779	0.57854	0.454593	0.255435	0.78644	-0.0293886	0.202061	0.107936	0.00220389
		13.5565	0.246083	0.501855	0.67456	-0.0608455	0.261513	-0.139095	0.0363031	-0.189299	0.430157	0.144208	0.258186	0.0185743	0.555561	0.455178	0.239104	0.749647	-0.0304082	0.221735	0.0707965	0.00340534	0.221475	0.456688	0.620595	-0.0565863	0.245823	-0.13214	0.034851	-0.18362	0.421554	0.142766	0.271096	0.0187601	0.566672	0.468833	0.248668	0.787129	-0.0322327	0.237256	0.0764602	0.00371182
		13.5928	0.251881	0.501277	0.641469	-0.0660494	0.286232	-0.129572	0.041174	-0.194649	0.44798	0.168544	0.246982	0.0238601	0.56007	0.448488	0.258489	0.747729	-0.0310257	0.215921	0.0826549	0.00824731	0.226693	0.456162	0.590151	-0.0614259	0.269058	-0.123093	0.0395271	-0.188809	0.439021	0.166858	0.259332	0.0240987	0.571272	0.461943	0.268829	0.785116	-0.0328873	0.231036	0.0892672	0.00898957
		13.6291	0.253041	0.498289	0.644114	-0.0655437	0.295056	-0.13351	0.0423813	-0.190051	0.432558	0.152183	0.250201	0.0238107	0.553396	0.444697	0.245611	0.76852	-0.0285343	0.193585	0.101298	-0.00345855	0.227737	0.453443	0.592585	-0.0609557	0.277353	-0.126835	0.0406861	-0.184349	0.423907	0.150661	0.262711	0.0240488	0.564464	0.458038	0.255435	0.806946	-0.0302464	0.207136	0.109402	-0.00376982
		13.6654	0.24924	0.511301	0.614836	-0.0560945	0.272029	-0.135071	0.0376353	-0.196146	0.43073	0.161062	0.252925	0.00414958	0.541716	0.450941	0.266466	0.729966	-0.0242329	0.205671	0.100944	-0.00351176	0.224316	0.465284	0.565649	-0.0521679	0.255708	-0.128318	0.0361299	-0.190261	0.422115	0.159452	0.265571	0.00419108	0.55255	0.464469	0.277125	0.766464	-0.0256868	0.220068	0.10902	-0.00382782
		13.7017	0.24951	0.485085	0.632858	-0.0636054	0.262239	-0.140088	0.0357202	-0.198331	0.446097	0.165995	0.257691	0.0238601	0.540633	0.435331	0.244875	0.739049	-0.0400119	0.224897	0.0866077	0.010216	0.224559	0.441427	0.582229	-0.059153	0.246504	-0.133084	0.0342914	-0.192381	0.437175	0.164335	0.270576	0.0240987	0.551446	0.448391	0.25467	0.776002	-0.0424126	0.240639	0.0935363	0.0111355
		13.7382	0.253118	0.514626	0.633104	-0.0703578	0.259579	-0.133601	0.0397585	-0.196613	0.45197	0.149305	0.243949	0.0193153	0.533282	0.428329	0.240463	0.735315	-0.0334107	0.199755	0.119764	0.0101096	0.227806	0.468309	0.582455	-0.0654328	0.244005	-0.126921	0.0381682	-0.190715	0.44293	0.147812	0.256147	0.0195085	0.543948	0.441179	0.250082	0.772081	-0.0354153	0.213738	0.129345	0.0110195
		13.7751	0.25268	0.521228	0.602903	-0.0811659	0.287381	-0.139072	0.0450458	-0.200807	0.447962	0.148976	0.257877	0.0150669	0.542798	0.437383	0.24668	0.743541	-0.0514257	0.193738	0.0929794	-0.0152708	0.227412	0.474317	0.554671	-0.0754843	0.270138	-0.132119	0.043244	-0.194783	0.439003	0.147487	0.270771	0.0152176	0.553654	0.450504	0.256547	0.780718	-0.0545112	0.207299	0.100418	-0.0166452
		13.8117	0.25469	0.488266	0.613113	-0.0813134	0.29276	-0.139294	0.0231057	-0.202083	0.4504	0.157609	0.23485	0.0223287	0.528457	0.449113	0.236965	0.735163	-0.0361364	0.207099	0.0950442	0.00585293	0.229221	0.444322	0.564064	-0.0756215	0.275194	-0.132329	0.0221815	-0.196021	0.441392	0.156033	0.246592	0.022552	0.539026	0.462586	0.246444	0.771922	-0.0383046	0.221596	0.102648	0.0063797
		13.8484	0.247449	0.504843	0.607578	-0.0694519	0.284419	-0.140854	0.049209	-0.201913	0.441719	0.167557	0.251563	0.0231191	0.540543	0.440995	0.24512	0.712959	-0.0364132	0.190576	0.0916814	0.00154305	0.222704	0.459407	0.558972	-0.0645903	0.267354	-0.133812	0.0472406	-0.195855	0.432885	0.165882	0.264141	0.0233503	0.551354	0.454225	0.254925	0.748607	-0.038598	0.203916	0.0990159	0.00168192
		13.8851	0.23571	0.495494	0.607332	-0.0752036	0.258794	-0.147205	0.0289342	-0.200289	0.457289	0.15095	0.246178	0.0432742	0.543023	0.436357	0.252473	0.743692	-0.0375418	0.166658	0.0873746	0.00654464	0.212139	0.4509	0.558745	-0.0699393	0.243266	-0.139845	0.0277769	-0.194281	0.448143	0.14944	0.258487	0.043707	0.553884	0.449448	0.262572	0.780877	-0.0397943	0.178324	0.0943646	0.00713366
		13.9215	0.239511	0.469664	0.60807	-0.0717273	0.281397	-0.142217	0.0352623	-0.199797	0.441202	0.173395	0.23095	0.0227733	0.528908	0.441932	0.249822	0.718409	-0.0331552	0.185527	0.0863717	0.00202192	0.21556	0.427394	0.559424	-0.0667064	0.264513	-0.135106	0.0338518	-0.193803	0.432378	0.171661	0.242498	0.023001	0.539486	0.45519	0.259815	0.75433	-0.0351445	0.198514	0.0932814	0.00220389
		13.9582	0.235749	0.471544	0.565322	-0.0746137	0.261997	-0.144328	0.0387177	-0.19902	0.436621	0.143304	0.233612	0.0255891	0.540814	0.434306	0.241065	0.716795	-0.038351	0.184099	0.108496	0.00425668	0.212174	0.429105	0.520096	-0.0693907	0.246277	-0.137112	0.037169	-0.193049	0.427889	0.14187	0.245292	0.025845	0.55163	0.447335	0.250708	0.752634	-0.040652	0.196986	0.117175	0.00463978
		13.9952	0.251598	0.493711	0.567228	-0.0767732	0.281156	-0.140071	0.0470025	-0.207212	0.449661	0.175039	0.248159	0.0158573	0.532335	0.433235	0.249889	0.719166	-0.0366261	0.179917	0.0877286	-0.00473555	0.226438	0.449277	0.52185	-0.071399	0.264286	-0.133068	0.0451224	-0.200996	0.440668	0.173289	0.260566	0.0160159	0.542982	0.446232	0.259884	0.755125	-0.0388237	0.192512	0.0947469	-0.00516175
		14.0316	0.253015	0.481615	0.562554	-0.0883502	0.263931	-0.146785	0.0406744	-0.20262	0.447389	0.160898	0.244754	0.0266265	0.526608	0.447418	0.244719	0.72497	-0.0355401	0.15957	0.0974041	0.00681068	0.227714	0.43827	0.517549	-0.0821657	0.248095	-0.139446	0.0390475	-0.196541	0.438442	0.159289	0.256992	0.0268928	0.53714	0.46084	0.254508	0.761218	-0.0376725	0.170739	0.105196	0.00742365
		14.0682	0.248531	0.47482	0.615512	-0.0743398	0.269975	-0.148585	0.0356786	-0.210237	0.456162	0.17693	0.254348	0.0339871	0.515829	0.427526	0.255325	0.713817	-0.0493814	0.189913	0.0981711	-0.00462914	0.223678	0.432087	0.566271	-0.069136	0.253776	-0.141155	0.0342515	-0.20393	0.447039	0.175161	0.267066	0.0343269	0.526146	0.440352	0.265538	0.749508	-0.0523443	0.203207	0.106025	-0.00504576
		14.1048	0.245361	0.482338	0.546377	-0.0847265	0.26375	-0.147591	0.0282681	-0.208481	0.448165	0.153005	0.233055	0.00874376	0.512221	0.414994	0.262455	0.706399	-0.0549818	0.149829	0.107906	-0.00430989	0.220825	0.438928	0.502667	-0.0787956	0.247925	-0.140212	0.0271374	-0.202227	0.439202	0.151475	0.244708	0.0088312	0.522466	0.427444	0.272954	0.741719	-0.0582807	0.160317	0.116538	-0.00469778
		14.1415	0.238661	0.454966	0.532538	-0.0949446	0.269189	-0.159334	0.0399667	-0.215745	0.434516	0.150703	0.258929	0.0174381	0.531027	0.42989	0.242402	0.705491	-0.0440791	0.173084	0.0844838	-0.0133553	0.214795	0.414019	0.489935	-0.0882985	0.253038	-0.151367	0.038368	-0.209273	0.425826	0.149196	0.271876	0.0176125	0.541648	0.442787	0.252098	0.740765	-0.0467239	0.1852	0.0912425	-0.0145573
		14.1783	0.240413	0.479688	0.5636	-0.0903728	0.255651	-0.155741	0.0366361	-0.211242	0.437637	0.161884	0.247539	0.0144247	0.524082	0.427437	0.24463	0.706348	-0.0519367	0.184558	0.0972861	0.00883261	0.216372	0.436516	0.518512	-0.0840467	0.240312	-0.147954	0.0351707	-0.204904	0.428885	0.160266	0.259916	0.014569	0.534564	0.44026	0.254415	0.741666	-0.0550529	0.197477	0.105069	0.00962754
		14.2155	0.255283	0.466339	0.531246	-0.0879289	0.280128	-0.154084	0.0277269	-0.20984	0.439078	0.14577	0.227422	0.0121029	0.514296	0.409999	0.240575	0.711294	-0.0458253	0.180172	0.116814	-0.000372459	0.229755	0.424368	0.488747	-0.0817739	0.26332	-0.14638	0.0266178	-0.203544	0.430296	0.144312	0.238793	0.012224	0.524582	0.422299	0.250198	0.746859	-0.0485748	0.192784	0.126159	-0.00040598
		14.252	0.251894	0.470628	0.546008	-0.0889191	0.259458	-0.154243	0.0502498	-0.213257	0.415548	0.177259	0.239802	0.0306279	0.519482	0.424538	0.249889	0.730521	-0.0409063	0.169922	0.0932743	0.00196871	0.226705	0.428271	0.502327	-0.0826948	0.243891	-0.146531	0.0482398	-0.206859	0.407237	0.175486	0.251792	0.0309341	0.529872	0.437275	0.259884	0.767047	-0.0433607	0.181817	0.100736	0.0021459
		14.2883	0.246804	0.474098	0.538689	-0.0909416	0.262118	-0.161928	0.0358035	-0.214185	0.425133	0.152512	0.23324	0.00879316	0.507802	0.417759	0.237767	0.694187	-0.0495518	0.169922	0.125664	-0.00260721	0.222124	0.431429	0.495594	-0.0845757	0.246391	-0.153831	0.0343714	-0.20776	0.416631	0.150987	0.244903	0.00888109	0.517958	0.430292	0.247278	0.728896	-0.0525249	0.181817	0.135717	-0.00284186
		14.3252	0.248583	0.451207	0.538689	-0.0927325	0.260788	-0.16304	0.0281849	-0.223584	0.416213	0.168626	0.253668	0.0135355	0.533192	0.417715	0.248997	0.686314	-0.0528737	0.159009	0.0897345	0.00462914	0.223724	0.410599	0.495594	-0.0862412	0.245141	-0.154888	0.0270575	-0.216876	0.407888	0.16694	0.266351	0.0136709	0.543856	0.430246	0.258957	0.72063	-0.0560461	0.170139	0.0969133	0.00504576
		14.3615	0.239679	0.452364	0.543056	-0.0967776	0.268947	-0.163386	0.0362615	-0.219061	0.416194	0.152923	0.233798	0.0203527	0.57148	0.435331	0.241444	0.710184	-0.0443134	0.140089	0.100236	0.0056401	0.215711	0.411651	0.499611	-0.0900032	0.25281	-0.155217	0.034811	-0.212489	0.40787	0.151394	0.245487	0.0205562	0.58291	0.448391	0.251102	0.745693	-0.0469722	0.149895	0.108255	0.00614771
		14.3982	0.24348	0.468941	0.549022	-0.0959559	0.267738	-0.160276	0.0303913	-0.222504	0.418281	0.160076	0.240483	0.0156597	0.547037	0.422487	0.221814	0.701605	-0.0391389	0.14886	0.113097	-0.00404384	0.219132	0.426736	0.5051	-0.089239	0.251674	-0.152262	0.0291757	-0.215828	0.409916	0.158475	0.252507	0.0158163	0.557978	0.435161	0.230686	0.736685	-0.0414872	0.15928	0.122145	-0.00440779
		14.4353	0.248222	0.449472	0.552897	-0.103888	0.260184	-0.166252	0.0338468	-0.213819	0.410579	0.170599	0.226617	0.0148199	0.553441	0.428329	0.227295	0.680359	-0.0456549	0.146208	0.0952212	-0.0204853	0.2234	0.40902	0.508665	-0.096616	0.244573	-0.15794	0.0324929	-0.207404	0.402368	0.168893	0.237948	0.0149681	0.56451	0.441179	0.236387	0.714377	-0.0483942	0.156443	0.102839	-0.0223289
		14.4716	0.239692	0.462002	0.547361	-0.101255	0.265321	-0.164896	0.0432973	-0.227683	0.421772	0.142152	0.235469	0.0236131	0.555966	0.423245	0.233445	0.676726	-0.0246375	0.153144	0.0790561	-0.00595935	0.215723	0.420422	0.503572	-0.0941668	0.249402	-0.156651	0.0415654	-0.220853	0.413337	0.140731	0.247242	0.0238492	0.567086	0.435942	0.242782	0.710562	-0.0261157	0.163864	0.0853805	-0.00649569
		14.5082	0.236909	0.451785	0.53549	-0.0974728	0.270458	-0.173642	0.050791	-0.222409	0.424007	0.166817	0.230455	0.0197599	0.550916	0.438498	0.234046	0.692168	-0.0287047	0.113978	0.102242	0.0131425	0.213218	0.411125	0.492651	-0.0906498	0.254231	-0.16496	0.0487594	-0.215737	0.415527	0.165149	0.241978	0.0199575	0.561934	0.451653	0.243408	0.726776	-0.030427	0.121957	0.110421	0.0143253
		14.5449	0.240954	0.453376	0.560278	-0.111557	0.249849	-0.165679	0.0359284	-0.228852	0.40997	0.141248	0.243206	0.0108679	0.538965	0.428597	0.231217	0.693329	-0.0477417	0.15957	0.0942773	-0.000319251	0.216859	0.412572	0.515456	-0.103748	0.234858	-0.157395	0.0344913	-0.221986	0.401771	0.139836	0.255367	0.0109766	0.549744	0.441455	0.240465	0.727995	-0.0506062	0.170739	0.101819	-0.000347984
		14.5815	0.238146	0.451689	0.55505	-0.0989898	0.270639	-0.169448	0.0380516	-0.223893	0.416416	0.15802	0.248344	0.0109173	0.534906	0.419811	0.230102	0.685204	-0.0422478	0.146565	0.0912094	0.000106417	0.214331	0.411037	0.510646	-0.0920605	0.254401	-0.160975	0.0365296	-0.217176	0.408087	0.15644	0.260761	0.0110265	0.545604	0.432405	0.239307	0.719464	-0.0447827	0.156825	0.0985062	0.000115995
		14.6182	0.237024	0.419305	0.530754	-0.111873	0.258914	-0.169283	0.0295171	-0.22184	0.420571	0.156212	0.247106	0.00459418	0.513259	0.422308	0.231573	0.659568	-0.0434403	0.145545	0.106313	0.00760881	0.213322	0.381568	0.488294	-0.104042	0.24338	-0.160819	0.0283364	-0.215185	0.41216	0.154649	0.259462	0.00464012	0.523524	0.434978	0.240836	0.692546	-0.0460467	0.155734	0.114818	0.0082936
		14.6554	0.24424	0.448412	0.510702	-0.114169	0.266651	-0.173772	0.0338884	-0.223407	0.416988	0.153005	0.231569	0.0148693	0.511229	0.411382	0.245254	0.696457	-0.0426098	0.144678	0.101121	-0.00824731	0.219816	0.408055	0.469846	-0.106178	0.250652	-0.165084	0.0325329	-0.216705	0.408649	0.151475	0.243148	0.015018	0.521454	0.423723	0.255064	0.73128	-0.0451664	0.154806	0.109211	-0.00898957
		14.6917	0.238146	0.439352	0.542195	-0.117309	0.272936	-0.169096	0.0496669	-0.231959	0.400126	0.168626	0.250325	0.00498938	0.50442	0.435242	0.24365	0.688383	-0.0502545	0.156255	0.0841298	0.00106417	0.214331	0.399811	0.498819	-0.109097	0.25656	-0.160641	0.0476803	-0.225	0.392123	0.16694	0.262841	0.00503927	0.514508	0.448299	0.253396	0.722802	-0.0532697	0.167193	0.0908602	0.00115994
		14.7286	0.241006	0.443063	0.52405	-0.114918	0.252992	-0.173596	0.0325978	-0.223609	0.408382	0.155389	0.228536	0.0133873	0.511094	0.417893	0.250557	0.66628	-0.0316433	0.148554	0.0893215	-0.0202724	0.216905	0.403187	0.482126	-0.106873	0.237812	-0.164917	0.0312939	-0.216901	0.400214	0.153835	0.239963	0.0135212	0.521316	0.43043	0.260579	0.699594	-0.0335419	0.158953	0.0964673	-0.0220969
		14.7649	0.235788	0.431449	0.531062	-0.109113	0.264777	-0.176184	0.0370525	-0.236962	0.404632	0.172984	0.226431	0.0238601	0.522865	0.402908	0.254969	0.672891	-0.0553651	0.131521	0.0816519	-0.00787485	0.212209	0.392619	0.488577	-0.101475	0.24889	-0.167375	0.0355704	-0.229853	0.39654	0.171254	0.237753	0.0240987	0.533322	0.414995	0.265168	0.706535	-0.058687	0.140728	0.0881841	-0.00858359
		14.8018	0.238867	0.446051	0.544593	-0.107533	0.264717	-0.177274	0.0339717	-0.231643	0.410155	0.16246	0.23355	0.000444598	0.515604	0.416243	0.219407	0.662495	-0.05051	0.159315	0.0912094	-0.00101096	0.21498	0.405906	0.501026	-0.100006	0.248834	-0.16841	0.0326128	-0.224694	0.401952	0.160835	0.245228	0.000449044	0.525916	0.42873	0.228184	0.69562	-0.0535406	0.170467	0.0985062	-0.00110195
		14.8384	0.248248	0.465327	0.499631	-0.103193	0.261211	-0.177093	0.0426728	-0.232174	0.390651	0.146839	0.228041	0.0116583	0.510327	0.412675	0.2418	0.677685	-0.0443347	0.151308	0.0934513	-0.00510801	0.223423	0.423448	0.459661	-0.0959694	0.245539	-0.168238	0.0409659	-0.225209	0.382838	0.14537	0.239443	0.0117749	0.520534	0.425055	0.251472	0.711569	-0.0469947	0.1619	0.100927	-0.00556773
		14.8751	0.247809	0.441135	0.530939	-0.0951132	0.260123	-0.175225	0.0218151	-0.228131	0.388804	0.156212	0.242154	0.0193153	0.5115	0.422264	0.239149	0.681621	-0.0403952	0.142792	0.101357	0.000957752	0.223029	0.401433	0.488464	-0.0884553	0.244516	-0.166464	0.0209425	-0.221288	0.381028	0.154649	0.254262	0.0195085	0.52173	0.434932	0.248715	0.715702	-0.0428189	0.152787	0.109465	0.00104395
		14.9118	0.237553	0.429811	0.498462	-0.105563	0.265865	-0.187899	0.0300999	-0.236014	0.411263	0.152101	0.23844	0.0201057	0.504645	0.383552	0.235005	0.670065	-0.0432061	0.140242	0.104071	-0.00707673	0.213798	0.391128	0.458585	-0.0981737	0.249913	-0.178504	0.0288959	-0.228934	0.403038	0.15058	0.250362	0.0203068	0.514738	0.395058	0.244405	0.703568	-0.0457984	0.150059	0.112396	-0.00771363
		14.9482	0.232502	0.442774	0.509288	-0.106006	0.277348	-0.178273	0.0466694	-0.231233	0.385313	0.153909	0.211452	0.0286519	0.501353	0.407011	0.226582	0.689897	-0.0471242	0.133714	0.0917404	-0.00159625	0.209252	0.402924	0.468545	-0.0985851	0.260707	-0.169359	0.0448027	-0.224296	0.377607	0.15237	0.222024	0.0289384	0.51138	0.419221	0.235645	0.724392	-0.0499517	0.143074	0.0990796	-0.00173992
		14.9849	0.236135	0.441858	0.484377	-0.112263	0.249003	-0.178432	0.0442964	-0.23165	0.394437	0.136397	0.234417	-0.00805217	0.511816	0.390777	0.233445	0.682882	-0.0411618	0.138661	0.0979351	0.0159093	0.212522	0.402091	0.445627	-0.104404	0.234063	-0.16951	0.0425246	-0.2247	0.386548	0.135033	0.246137	-0.00813269	0.522052	0.4025	0.242782	0.717027	-0.0436315	0.148367	0.10577	0.0173412
		15.0215	0.240761	0.439063	0.503875	-0.106933	0.27898	-0.179686	0.0291424	-0.237442	0.392091	0.16394	0.234107	0.0235143	0.489943	0.391892	0.231952	0.638524	-0.0504461	0.122036	0.0879056	-0.0171863	0.216685	0.399548	0.463565	-0.0994473	0.262241	-0.170702	0.0279767	-0.230318	0.384249	0.1623	0.245812	0.0237494	0.499742	0.403649	0.24123	0.670451	-0.0534729	0.130578	0.0949381	-0.0187331
		15.0584	0.240156	0.433088	0.497724	-0.106395	0.259519	-0.17514	0.0562864	-0.237284	0.400292	0.164022	0.228598	0.011115	0.494543	0.375078	0.232687	0.639433	-0.0536616	0.119435	0.0865487	-0.00303288	0.21614	0.39411	0.457906	-0.0989476	0.243948	-0.166383	0.054035	-0.230165	0.392286	0.162382	0.240028	0.0112261	0.504434	0.38633	0.241995	0.671404	-0.0568812	0.127795	0.0934726	-0.00330584
		15.0949	0.231497	0.435979	0.507811	-0.105268	0.283633	-0.185827	0.0394255	-0.2418	0.398574	0.146921	0.22086	0.00484118	0.503427	0.383373	0.2375	0.648062	-0.0594536	0.122954	0.0875516	-0.00782165	0.208347	0.396741	0.467187	-0.0978994	0.266615	-0.176536	0.0378485	-0.234546	0.390603	0.145452	0.231903	0.00488959	0.513496	0.394875	0.247	0.680465	-0.0630208	0.13156	0.0945557	-0.00852559
		15.1316	0.224126	0.433666	0.499631	-0.109419	0.260002	-0.177399	0.0441299	-0.243164	0.396635	0.138371	0.225936	0.0151163	0.505998	0.3877	0.243204	0.648012	-0.0457614	0.108063	0.080885	0.00223476	0.201714	0.394636	0.459661	-0.101759	0.244402	-0.168529	0.0423647	-0.235869	0.388702	0.136987	0.237233	0.0152675	0.516118	0.399331	0.252932	0.680412	-0.0485071	0.115627	0.0873558	0.00243588
		15.1684	0.205816	0.433569	0.518514	-0.106079	0.237701	-0.17892	0.0563281	-0.239854	0.399147	0.153498	0.218508	0.00973176	0.491116	0.384176	0.218338	0.655127	-0.0510211	0.133765	0.0835988	-0.000744919	0.185235	0.394548	0.477033	-0.0986537	0.223439	-0.169974	0.0540749	-0.232659	0.391164	0.151963	0.229434	0.00982908	0.500938	0.395702	0.227071	0.687884	-0.0540823	0.143129	0.0902867	-0.000811962
		15.2047	0.227206	0.425184	0.475028	-0.114285	0.265563	-0.178421	0.0459617	-0.244162	0.399405	0.140837	0.24203	0.0213901	0.498106	0.392561	0.232999	0.607539	-0.0516386	0.138049	0.106195	-0.00404384	0.204485	0.386918	0.437025	-0.106285	0.249629	-0.1695	0.0441232	-0.236837	0.391417	0.139429	0.254132	0.021604	0.508068	0.404338	0.242319	0.637916	-0.0547369	0.147712	0.11469	-0.00440779
		15.2415	0.219372	0.419305	0.511071	-0.106785	0.262903	-0.184806	0.0465445	-0.240391	0.386163	0.159993	0.220799	0.00143259	0.50478	0.376951	0.231484	0.660073	-0.0538958	0.127594	0.10531	-0.00069171	0.197435	0.381568	0.470186	-0.0993101	0.247129	-0.175565	0.0446828	-0.23318	0.378439	0.158393	0.231838	0.00144692	0.514876	0.38826	0.240743	0.693076	-0.0571295	0.136526	0.113734	-0.000753964
		15.2786	0.219887	0.432606	0.487575	-0.119721	0.269431	-0.191264	0.0449625	-0.24535	0.392516	0.152429	0.223522	-0.00498938	0.504916	0.387031	0.235428	0.630046	-0.0371798	0.115253	0.0898525	0.00558689	0.197898	0.393671	0.448569	-0.111341	0.253265	-0.181701	0.043164	-0.237989	0.384666	0.150905	0.234698	-0.00503927	0.515014	0.398642	0.244845	0.661549	-0.0394106	0.123321	0.0970407	0.00608971
	Fig. 1h	Time (min)	Cells: 1	2	3	4	5	6	7	8	9	10	11	12	13	14	15	16	17	18	19	20	21	22	23	24	25	26	27	28	29	30
		0.001867	0	0	0	0	0	0	0	0	0	0	0	0	0	0	0	0	0	0	0	0	0	0	0	0	0	0	0	0	0	0
		0.0678	0.011387	0.018472	0.017431	0.006693	0.005141	-0.00213	0.014116	0.005547	0.006917	0.006026	-0.01146	-0.00779	-0.00099	-0.00253	-0.00602	0.007738	0.0102483	0.0168095	0.0160365	0.00622449	0.00483254	-0.0020235	0.0135514	0.00538059	0.00677866	0.00596574	-0.012033	-0.0078679	-0.0010098	-0.0026059
		0.133717	-0.0096	0.013205	0.021553	0.010795	0.008938	-0.00017	0.018436	0.017857	0.048383	0.001647	0.004498	0.005801	0.009743	-0.00113	0.006544	0.025687	-0.00864	0.0120166	0.0198288	0.0100394	0.00840172	-0.0001615	0.0176986	0.0173213	0.0474153	0.00163053	0.0047229	0.00585901	0.00993786	-0.0011639
		0.19965	0.017774	0.022638	0.009883	0.005182	-0.00795	0.01281	0.029813	0.006155	0.047577	0.004218	0.00246	0.050069	0.060842	0.065397	0.005488	0.033955	0.0159966	0.0206006	0.00909236	0.00481926	-0.007473	0.0121695	0.0286205	0.00597035	0.0466255	0.00417582	0.002583	0.0505697	0.0620588	0.0673589
		0.292767	0.022676	0.027433	0.040177	0.03548	0.003622	0.014433	0.036871	0.007219	0.069272	0.019525	0.003092	0.064799	0.065928	0.076642	0.025224	0.030895	0.0204084	0.024964	0.0369628	0.0329964	0.00340468	0.0137113	0.0353962	0.00700243	0.0678866	0.0193297	0.0032466	0.065447	0.0672466	0.0789413
		0.3888	0.02218	0.025389	0.105185	0.055344	0.031664	0.028921	0.03487	0.031459	0.166804	0.080471	0.010402	0.142421	0.0708	0.080421	0.051979	0.04905	0.019962	0.023104	0.0967702	0.0514699	0.0297642	0.0274749	0.0334752	0.0305152	0.163468	0.0796663	0.0109221	0.143845	0.072216	0.0828336
		0.482333	0.060897	0.034743	0.314362	0.092983	0.07513	0.055941	0.050461	0.050456	0.29684	0.157487	0.029519	0.186536	0.08421	0.099589	0.097203	0.087242	0.0548073	0.0316161	0.289213	0.0864742	0.0706222	0.0531439	0.0484426	0.0489423	0.290903	0.155912	0.030995	0.188401	0.0858942	0.102577
		0.575167	0.118972	0.076246	0.667908	0.207125	0.198867	0.067241	0.050777	0.068465	0.452482	0.345466	0.04456	0.306747	0.097594	0.095779	0.198522	0.194786	0.107075	0.0693839	0.614475	0.192626	0.186935	0.0638789	0.0487459	0.066411	0.443432	0.342011	0.046788	0.309814	0.0995459	0.0986524
		0.668467	0.231607	0.076324	1.14914	0.619503	0.444178	0.05885	0.087227	0.102204	0.551959	0.685067	0.090596	0.455961	0.101341	0.121347	0.453404	0.441446	0.208446	0.0694548	1.05721	0.576138	0.417527	0.0559075	0.0837379	0.0991379	0.54092	0.678216	0.0951258	0.460521	0.103368	0.124987
		0.761983	0.460491	0.137164	1.65197	1.35416	0.749722	0.048277	0.106031	0.166565	0.616122	1.12687	0.176061	0.611968	0.110977	0.121103	0.961266	0.998499	0.414442	0.124819	1.51981	1.25937	0.704739	0.0458631	0.10179	0.161568	0.6038	1.1156	0.184864	0.618088	0.113197	0.124736
		0.856017	0.816814	0.204921	2.07767	2.10961	1.09564	0.070709	0.119989	0.270669	0.646248	1.57455	0.280855	0.800794	0.133007	0.136371	1.66559	1.97061	0.735133	0.186478	1.91146	1.96194	1.0299	0.0671735	0.115189	0.262549	0.633323	1.5588	0.294898	0.808802	0.135667	0.140462
		0.949533	1.22012	0.311743	2.41393	2.70306	1.54087	0.101757	0.161812	0.452736	0.62756	2.04243	0.461274	0.929782	0.142456	0.131403	2.4819	3.11337	1.09811	0.283686	2.22082	2.51384	1.44841	0.0966691	0.15534	0.439154	0.615009	2.022	0.484338	0.93908	0.145305	0.135345
		1.04287	1.66368	0.504952	2.48813	3.00403	1.91763	0.113896	0.188149	0.696125	0.600244	2.46177	0.697146	1.03702	0.154662	0.151912	3.14116	4.25466	1.49731	0.459506	2.28908	2.79375	1.80257	0.108201	0.180623	0.675241	0.588239	2.43716	0.732003	1.04739	0.157755	0.156469
		1.13593	2.03193	0.801682	2.46171	3.04332	2.1696	0.138901	0.263998	0.953267	0.564045	2.70825	0.889303	1.11891	0.164646	0.159592	3.55931	5.12352	1.82874	0.729531	2.26477	2.83029	2.03942	0.131956	0.253438	0.924669	0.552764	2.68117	0.933768	1.1301	0.167939	0.16438
		1.22943	2.24775	1.12632	2.40003	2.96056	2.26938	0.188017	0.350013	1.22956	0.544865	2.74597	1.09833	1.2018	0.181081	0.18132	3.79193	5.83187	2.02297	1.02495	2.20803	2.75332	2.13322	0.178616	0.336012	1.19267	0.533968	2.71851	1.15324	1.21382	0.184703	0.18676
		1.32313	2.31389	1.42816	2.32976	2.86664	2.36122	0.217442	0.469792	1.46292	0.5463	2.64537	1.21507	1.42772	0.307904	0.303154	3.95055	6.28874	2.0825	1.29962	2.14338	2.66598	2.21955	0.20657	0.451	1.41903	0.535374	2.61892	1.27582	1.442	0.314062	0.312249
		1.4173	2.31983	1.63426	2.23381	2.8249	2.36029	0.253636	0.612326	1.67409	0.553237	2.55305	1.28486	1.52343	0.528735	0.531099	3.98359	6.4882	2.08785	1.48717	2.05511	2.62716	2.21867	0.240954	0.587833	1.62387	0.542172	2.52752	1.3491	1.53867	0.53931	0.547032
		1.51033	2.2526	1.82086	2.13195	2.80058	2.34843	0.32194	0.761496	1.83731	0.522521	2.44144	1.32492	1.70241	1.03448	1.0494	4.00823	6.41526	2.02734	1.65698	1.9614	2.60454	2.20752	0.305843	0.731036	1.78219	0.512071	2.41703	1.39117	1.71944	1.05517	1.08088
		1.60363	2.2322	1.88469	2.13116	2.75178	2.36081	0.340065	0.932894	1.90813	0.507232	2.32176	1.28838	1.66959	1.86049	1.79445	3.91995	6.33349	2.00898	1.71507	1.96067	2.55916	2.21916	0.323062	0.895578	1.85089	0.497087	2.29855	1.35279	1.68629	1.8977	1.84829
		1.67403	2.19779	1.97327	2.0742	2.76956	2.33259	0.392761	1.0374	1.96322	0.478206	2.28042	1.24873	1.62365	3.15723	3.0352	3.84844	6.1824	1.97801	1.79568	1.90826	2.57569	2.19264	0.373123	0.995902	1.90433	0.468642	2.25762	1.31117	1.63988	3.22038	3.12625
		2.00628	2.07322	2.12805	2.0296	2.90356	2.25407	0.781439	1.64093	2.16801	0.498487	2.23093	1.17719	1.61792	4.22642	4.07753	3.65076	5.81825	1.8659	1.93652	1.86723	2.70031	2.11883	0.742367	1.57529	2.10297	0.488517	2.20862	1.23605	1.6341	4.31095	4.19985
		2.33958	2.06679	2.23911	2.05622	2.93544	2.28387	1.56109	1.96402	2.31847	0.471505	2.16199	1.12714	1.60739	4.88407	4.63404	3.59361	5.82213	1.86011	2.03759	1.89172	2.72996	2.14684	1.48303	1.88546	2.24891	0.462075	2.14037	1.1835	1.62346	4.98175	4.77306
		2.67288	1.96985	2.29146	1.98396	2.80389	2.37039	2.54313	2.12236	2.18754	0.431966	2.04287	1.04365	1.45237	4.8126	4.61286	3.55905	5.49938	1.77286	2.08523	1.82524	2.60761	2.22817	2.41597	2.03747	2.12191	0.423327	2.02244	1.09583	1.4669	4.90885	4.75125
		3.0062	1.97163	2.31835	1.96906	2.85146	2.26961	3.08654	2.12262	2.30524	0.423437	2.0135	1.03008	1.38979	4.50936	4.28892	3.38739	5.40134	1.77447	2.10969	1.81154	2.65186	2.13344	2.93221	2.03772	2.23609	0.414968	1.99336	1.08159	1.40369	4.59954	4.41759
		3.34023	1.96569	2.32849	1.91096	2.80165	2.25127	3.02031	2.18583	2.21938	0.434343	1.95223	0.942437	1.28408	3.9656	3.77014	3.33662	5.17272	1.76912	2.11892	1.75808	2.60554	2.11619	2.86929	2.0984	2.1528	0.425656	1.93271	0.989559	1.29692	4.04492	3.88324
		3.6729	1.95173	2.22111	1.89849	2.75401	2.14775	2.57384	2.23982	2.12827	0.392249	1.90085	0.842142	1.22134	3.61107	3.41783	3.23726	4.96381	1.75656	2.02121	1.74661	2.56123	2.01888	2.44515	2.15023	2.06442	0.384404	1.88184	0.884249	1.23355	3.68329	3.52036
		4.00615	1.93039	2.20775	1.87525	2.7063	2.06216	2.08604	2.19242	2.14324	0.407656	1.82359	0.725049	1.06846	3.32198	3.15017	3.07895	4.80801	1.73735	2.00905	1.72523	2.51686	1.93843	1.98174	2.10472	2.07894	0.399503	1.80536	0.761301	1.07915	3.38842	3.24468
		4.33948	1.83845	2.13198	1.86601	2.57618	1.87311	1.57709	2.02613	2.07736	0.406202	1.73392	0.622856	0.877118	3.03635	2.90471	2.92902	4.61408	1.6546	1.9401	1.71673	2.39585	1.76072	1.49823	1.94508	2.01504	0.398078	1.71658	0.653999	0.885889	3.09708	2.99185
		4.67292	1.80087	2.04999	1.79663	2.58611	1.83543	1.42582	1.99068	1.95897	0.387847	1.7434	0.533315	0.801252	2.73192	2.54719	2.75694	4.5384	1.62078	1.86549	1.6529	2.40508	1.7253	1.35453	1.91105	1.9002	0.38009	1.72597	0.559981	0.809265	2.78656	2.6236
		5.00635	1.65437	1.89035	1.78084	2.50515	1.72618	1.12357	1.83498	1.78146	0.382423	1.6598	0.414324	0.679591	2.35764	2.14649	2.58	4.27606	1.48893	1.72022	1.63837	2.32979	1.62261	1.0674	1.76158	1.72802	0.374775	1.6432	0.43504	0.686387	2.40479	2.21088
		5.3394	1.59293	1.81308	1.75651	2.3923	1.67453	0.735511	1.72104	1.75988	0.361475	1.56526	0.340174	0.594031	1.90088	1.71525	2.43277	4.09372	1.43364	1.6499	1.61599	2.22484	1.57406	0.698735	1.6522	1.70708	0.354245	1.54961	0.357183	0.599971	1.9389	1.76671
		5.67297	1.54005	1.72441	1.72085	2.39856	1.55676	0.549396	1.71462	1.70608	0.365484	1.56579	0.274951	0.493436	1.49712	1.32269	2.32137	3.93385	1.38605	1.56922	1.58318	2.23066	1.46335	0.521926	1.64603	1.6549	0.358174	1.55013	0.288699	0.49837	1.52707	1.36237
		6.0068	1.47292	1.54952	1.75253	2.29809	1.4603	0.459611	1.6197	1.60312	0.37305	1.47017	0.217107	0.434132	1.18001	1.055	2.13784	3.73536	1.32563	1.41006	1.61233	2.13723	1.37268	0.43663	1.55491	1.55502	0.365589	1.45547	0.227962	0.438473	1.20361	1.08666
		6.33962	1.41009	1.48051	1.70287	2.27528	1.24829	0.422913	1.52062	1.57698	0.358429	1.41135	0.20305	0.356663	0.916379	0.782447	1.98021	3.54317	1.26908	1.34726	1.56664	2.11601	1.17339	0.401767	1.4598	1.52967	0.35126	1.39724	0.213203	0.36023	0.934707	0.80592
		6.67292	1.31845	1.40796	1.7131	2.14912	1.14191	0.373965	1.5162	1.47394	0.399167	1.35901	0.176834	0.29858	0.733719	0.638397	1.91989	3.43174	1.1866	1.28124	1.57605	1.99868	1.07339	0.355267	1.45555	1.42972	0.391184	1.34541	0.185676	0.301566	0.748393	0.657549
		7.00622	1.24864	1.29862	1.68648	2.19324	1.1363	0.359085	1.40922	1.41125	0.395551	1.33366	0.19054	0.298809	0.694317	0.577419	1.76723	3.25543	1.12377	1.18174	1.55156	2.03971	1.06812	0.341131	1.35285	1.36891	0.38764	1.32032	0.200067	0.301797	0.708203	0.594742
		7.33957	1.17041	1.30939	1.66994	2.11018	1.06964	0.323898	1.36539	1.26375	0.407735	1.29007	0.166714	0.265379	0.62135	0.49971	1.7323	3.12502	1.05337	1.19154	1.53635	1.96247	1.00546	0.307703	1.31078	1.22584	0.39958	1.27716	0.17505	0.268033	0.633777	0.514701
		7.67287	1.17616	1.15579	1.65604	2.01432	0.99591	0.345156	1.30403	1.2092	0.400051	1.25302	0.135086	0.274538	0.594877	0.466921	1.6009	3.02174	1.05854	1.05177	1.52356	1.87332	0.936155	0.327898	1.25187	1.17292	0.39205	1.24049	0.14184	0.277283	0.606775	0.480929
		8.00617	1.17254	1.09283	1.61254	1.93019	0.917918	0.300627	1.22254	1.14863	0.405593	1.19569	0.160529	0.253702	0.583233	0.441749	1.44839	2.91264	1.05529	0.994476	1.48353	1.79508	0.862843	0.285596	1.17364	1.11417	0.397481	1.18374	0.168555	0.256239	0.594898	0.455001
		8.3395	1.07268	1.04803	1.61184	1.93717	0.860782	0.305046	1.14733	1.07113	0.38372	1.19887	0.134313	0.25332	0.584116	0.443821	1.35826	2.80307	0.965412	0.953705	1.48289	1.80157	0.809135	0.289794	1.10143	1.03899	0.376046	1.18688	0.141029	0.255853	0.595798	0.457136
		8.67298	1.0459	0.980428	1.59411	1.84052	0.7957	0.308011	1.07158	1.06292	0.378886	1.13507	0.129814	0.25332	0.56198	0.41609	1.27847	2.67195	0.941306	0.892189	1.46658	1.71168	0.747958	0.29261	1.02872	1.03103	0.371308	1.12372	0.136305	0.255853	0.57322	0.428573
		9.00628	1.04188	0.887675	1.56625	1.75891	0.816732	0.313661	1.03029	1.01862	0.349153	1.08513	0.144574	0.264692	0.572392	0.427061	1.35135	2.58327	0.937696	0.807784	1.44095	1.63578	0.767728	0.297978	0.989076	0.988058	0.34217	1.07428	0.151803	0.267339	0.58384	0.439873
		9.33958	0.986533	0.837368	1.57703	1.64973	0.70579	0.296263	0.979932	0.941185	0.380183	1.05432	0.140498	0.249504	0.578094	0.407344	1.26507	2.44404	0.88788	0.762005	1.45086	1.53425	0.663443	0.28145	0.940735	0.912949	0.372579	1.04377	0.147523	0.251999	0.589656	0.419564
		9.67293	0.940935	0.811743	1.52955	1.60734	0.772799	0.30264	0.916724	0.908663	0.371635	1.03849	0.143098	0.245688	0.557965	0.398111	1.18206	2.34985	0.846842	0.738686	1.40719	1.49483	0.726431	0.287508	0.880055	0.881403	0.364202	1.0281	0.150253	0.248145	0.569124	0.410054
		10.0063	0.868007	0.728187	1.51788	1.61598	0.77537	0.297941	0.862839	0.858815	0.395453	1.027	0.129674	0.230041	0.55949	0.400305	1.10987	2.29592	0.781206	0.66265	1.39645	1.50286	0.728848	0.283044	0.828325	0.833051	0.387544	1.01673	0.136158	0.232341	0.57068	0.412314
		10.3396	0.801763	0.706178	1.45302	1.47391	0.668283	0.300403	0.835396	0.791717	0.416283	1.00008	0.115758	0.233857	0.56471	0.400823	1.14354	2.18981	0.721587	0.642622	1.33678	1.37074	0.628186	0.285383	0.80198	0.767965	0.407957	0.990079	0.121546	0.236196	0.576004	0.412848
		10.673	0.764729	0.639129	1.48391	1.46283	0.682655	0.305382	0.80532	0.717705	0.370436	0.927886	0.135578	0.244543	0.571	0.419016	1.0448	2.20491	0.688256	0.581607	1.3652	1.36043	0.641696	0.290113	0.773107	0.696174	0.363027	0.918607	0.142357	0.246988	0.58242	0.431586
		11.0062	0.745767	0.607609	1.41433	1.39396	0.58141	0.311871	0.780037	0.680775	0.386256	0.939456	0.133329	0.265379	0.572633	0.411519	1.03377	2.14165	0.67119	0.552924	1.30119	1.29638	0.546525	0.296277	0.748836	0.660352	0.378531	0.930061	0.139995	0.268033	0.584086	0.423865
		11.3395	0.698485	0.612718	1.39814	1.29601	0.555588	0.314612	0.680327	0.635562	0.361239	0.852035	0.123278	0.244924	0.564871	0.422947	0.995409	2.05508	0.628637	0.557573	1.28629	1.20529	0.522253	0.298881	0.653114	0.616495	0.354014	0.843515	0.129442	0.247373	0.576168	0.435635
		11.6729	0.69799	0.599277	1.36507	1.26312	0.569317	0.308346	0.614064	0.588678	0.332626	0.790888	0.118218	0.249046	0.545946	0.409416	0.950871	2.07112	0.628191	0.545342	1.25586	1.1747	0.535158	0.292929	0.589501	0.571018	0.325973	0.782979	0.124129	0.251536	0.556865	0.421698
		12.0062	0.675512	0.562097	1.34351	1.26132	0.534615	0.311255	0.600843	0.56307	0.367861	0.785344	0.125035	0.242787	0.558045	0.393479	0.890237	2.06682	0.607961	0.511508	1.23603	1.17302	0.502538	0.295692	0.576809	0.546178	0.360504	0.777491	0.131287	0.245215	0.569206	0.405283
		12.3395	0.662095	0.539852	1.27776	1.23361	0.514167	0.323003	0.528733	0.568465	0.361258	0.769154	0.107324	0.243627	0.560106	0.373792	0.879367	2.05176	0.595885	0.491265	1.17554	1.14726	0.483317	0.306853	0.507584	0.551411	0.354033	0.761462	0.11269	0.246063	0.571308	0.385006
		12.6729	0.634914	0.54221	1.24483	1.18719	0.535141	0.307395	0.520095	0.56231	0.364147	0.699409	0.134664	0.248206	0.545893	0.372726	0.85372	1.99061	0.571423	0.493411	1.14525	1.10409	0.503033	0.292025	0.499291	0.545441	0.356864	0.692415	0.141397	0.250688	0.556811	0.383908
		13.0063	0.621398	0.533957	1.18673	1.1281	0.489747	0.298725	0.483224	0.557751	0.369276	0.698967	0.124121	0.244619	0.556171	0.3627	0.851557	1.8871	0.559258	0.485901	1.09179	1.04914	0.460362	0.283789	0.463895	0.541018	0.36189	0.691977	0.130327	0.247065	0.567294	0.373581
		13.3396	0.628924	0.509511	1.16493	1.15739	0.489864	0.312766	0.444245	0.552888	0.368313	0.678117	0.12616	0.24149	0.548703	0.362609	0.808074	1.82516	0.566032	0.463655	1.07173	1.07638	0.460472	0.297128	0.426475	0.536301	0.360947	0.671336	0.132468	0.243905	0.559677	0.373487
		13.673	0.602881	0.506681	1.11666	1.13329	0.497108	0.331002	0.452673	0.549772	0.357446	0.625286	0.122997	0.266829	0.555609	0.349749	0.801953	1.75731	0.542593	0.46108	1.02732	1.05396	0.467282	0.314452	0.434566	0.533279	0.350297	0.619033	0.129147	0.269497	0.566721	0.360241
		14.0062	0.589365	0.507389	1.11179	1.10889	0.474149	0.301689	0.429971	0.559195	0.342609	0.624804	0.108167	0.249199	0.541583	0.364376	0.775937	1.7218	0.530429	0.461724	1.02285	1.03127	0.4457	0.286605	0.412772	0.542419	0.335757	0.618556	0.113575	0.251691	0.552415	0.375307
		14.3397	0.577037	0.511555	1.07747	1.00403	0.479932	0.313325	0.415907	0.546429	0.365602	0.628299	0.115125	0.242711	0.55684	0.34728	0.782164	1.66057	0.519333	0.465515	0.991275	0.933748	0.451136	0.297659	0.399271	0.530036	0.35829	0.622016	0.120881	0.245138	0.567977	0.357698
		14.673	0.584959	0.489074	1.01937	1.01188	0.468073	0.29341	0.39763	0.546581	0.34819	0.588325	0.115195	0.235613	0.542172	0.332622	0.769604	1.61599	0.526463	0.445057	0.937819	0.941044	0.439989	0.278739	0.381725	0.530184	0.341226	0.582442	0.120955	0.237969	0.553015	0.342601
		15.0063	0.551193	0.49717	0.971941	0.988341	0.47742	0.34068	0.413537	0.557903	0.340644	0.618657	0.129744	0.265761	0.555154	0.333994	0.764169	1.57285	0.496074	0.452425	0.894186	0.919157	0.448775	0.323646	0.396996	0.541166	0.333831	0.61247	0.136231	0.268419	0.566257	0.344014
		15.3396	0.553669	0.453859	0.910012	1.00209	0.506572	0.334191	0.396208	0.538754	0.302166	0.645695	0.120467	0.261487	0.595332	0.353558	0.735726	1.58807	0.498302	0.413012	0.837211	0.931941	0.476178	0.317481	0.38036	0.522591	0.296123	0.639238	0.12649	0.264102	0.607239	0.364165
		15.6729	0.53332	0.472017	0.836512	0.983519	0.469358	0.345715	0.41301	0.569985	0.342157	0.577679	0.115125	0.296367	0.610964	0.370258	0.706966	1.54222	0.479988	0.429535	0.769591	0.914673	0.441197	0.328429	0.39649	0.552885	0.335314	0.571902	0.120881	0.299331	0.623183	0.381366
		16.0062	0.509654	0.471781	0.845252	0.997193	0.475609	0.352036	0.374559	0.557599	0.370731	0.586959	0.101349	0.312319	0.632592	0.391863	0.735778	1.48961	0.458689	0.429321	0.777632	0.927389	0.447072	0.334434	0.359577	0.540871	0.363316	0.581089	0.106416	0.315442	0.645244	0.403619
		16.3319	0.378036	4.47279	1.84856	0.745454	0.754479	0.75161	0.571992	0.475727	0.419852	0.133653	0.11069	0.084828	0.177696	0.541821	0.231607	1.45834	0.340232	4.07024	1.70068	0.693272	0.70921	0.714029	0.549112	0.461455	0.411455	0.132316	0.116225	0.0856763	0.18125	0.558076
		16.502	1.45823	1.36645	1.21253	2.60527	0.931513	0.98408	0.78491	0.140117	0.162207	0.239173	1.06451	0.460491	0.137164	1.65197	1.35416	0.749722	1.3124	1.24347	1.11553	2.4229	0.875622	0.934876	0.753514	0.135913	0.158963	0.236781	1.11773	0.465096	0.139907	1.70153
		16.6895	2.42741	2.13977	1.74732	3.42055	1.58358	1.98833	1.02514	0.162878	0.234018	0.353745	1.7727	0.816814	0.204921	2.07767	2.10961	1.09564	2.18467	1.94719	1.60753	3.18111	1.48857	1.88891	0.984135	0.157992	0.229338	0.350208	1.86134	0.824982	0.209019	2.14
		16.8759	3.33835	2.78385	2.30171	3.98563	2.21169	3.13372	1.26982	0.195475	0.450101	0.468269	2.64672	1.22012	0.311743	2.41393	2.70306	1.54087	3.00451	2.53331	2.11757	3.70663	2.07899	2.97703	1.21903	0.189611	0.441099	0.463586	2.77906	1.23232	0.317978	2.48635
		16.9694	4.08037	3.34231	2.7855	4.3877	2.7026	4.2334	1.48926	0.229373	0.686072	0.58754	3.35066	1.66368	0.504952	2.48813	3.00403	1.91763	3.67233	3.0415	2.56266	4.08056	2.54044	4.02173	1.42969	0.222492	0.672351	0.581665	3.5182	1.68032	0.515051	2.56277
		17.1573	4.57632	3.64274	3.04745	4.44713	2.98844	5.16061	1.656	0.258312	0.931805	0.666118	3.76007	2.03193	0.801682	2.46171	3.04332	2.1696	4.11869	3.31489	2.80366	4.13583	2.80914	4.90257	1.58976	0.250563	0.913169	0.659457	3.94807	2.05225	0.817716	2.53556
		17.2603	4.88474	3.59766	3.07644	4.4554	3.20172	5.88178	2.16205	0.320932	1.20032	0.705067	3.99344	2.24775	1.12632	2.40003	2.96056	2.26938	4.39627	3.27387	2.83032	4.14352	3.00962	5.58769	2.07557	0.311304	1.17631	0.698016	4.19311	2.27022	1.14884	2.47203
		17.414	5.03188	3.40548	2.99767	4.3273	3.25848	6.34323	2.30903	0.419862	1.4415	0.713012	4.20586	2.31389	1.42816	2.32976	2.86664	2.36122	4.52869	3.09899	2.75786	4.02439	3.06297	6.02607	2.21667	0.407266	1.41267	0.705882	4.41615	2.33703	1.45672	2.39965
		17.7463	5.02615	3.34481	2.89382	4.19007	3.2463	6.53351	2.35465	0.512912	1.62164	0.776281	4.24953	2.31983	1.63426	2.23381	2.8249	2.36029	4.52354	3.04378	2.66232	3.89677	3.05153	6.20684	2.26046	0.497525	1.5892	0.768518	4.46201	2.34303	1.66694	2.30082
		18.0796	4.94426	3.26861	2.79817	4.07488	3.16354	6.54159	2.37031	0.621108	1.79014	0.796531	4.18605	2.2526	1.82086	2.13195	2.80058	2.34843	4.44983	2.97444	2.57431	3.78964	2.97373	6.21451	2.2755	0.602475	1.75433	0.788566	4.39536	2.27512	1.85728	2.19591
		18.4129	4.86546	3.20434	2.69052	4.05019	3.07914	6.42492	2.38663	0.743585	1.83403	0.778122	4.12981	2.2322	1.88469	2.13116	2.75178	2.36081	4.37891	2.91595	2.47528	3.76668	2.89439	6.10367	2.29116	0.721277	1.79735	0.770341	4.3363	2.25452	1.92238	2.19509
		18.7462	4.79708	3.21062	2.62446	4.0717	3.06871	6.33187	2.43492	0.906463	1.91286	0.74082	4.09081	2.19779	1.97327	2.0742	2.76956	2.33259	4.31738	2.92167	2.41451	3.78668	2.88459	6.01528	2.33753	0.879269	1.8746	0.733412	4.29535	2.21977	2.01274	2.13642
		19.0802	4.80073	3.17537	2.52287	3.82544	2.93123	6.02731	2.30082	1.49378	2.16691	0.738833	3.87694	2.07322	2.12805	2.0296	2.90356	2.25407	4.32066	2.88959	2.32104	3.55766	2.75536	5.72595	2.20879	1.44897	2.12357	0.731445	4.07078	2.09396	2.17061	2.09049
		19.4129	4.78691	3.11156	2.48823	3.75466	2.85708	6.04804	2.15069	1.81791	2.30872	0.71277	3.745	2.06679	2.23911	2.05622	2.93544	2.28387	4.30822	2.83152	2.28917	3.49183	2.68565	5.74564	2.06466	1.76337	2.26255	0.705642	3.93225	2.08746	2.2839	2.1179
		19.7462	4.55364	3.04083	2.36197	3.67167	2.91514	5.75251	2.11113	1.86603	2.20466	0.690825	3.69756	1.96985	2.29146	1.98396	2.80389	2.37039	4.09828	2.76716	2.17302	3.41466	2.74023	5.46488	2.02669	1.81005	2.16056	0.683917	3.88244	1.98955	2.33729	2.04348
		20.0795	4.45479	2.91694	2.32433	3.51742	2.84779	5.72444	1.83731	1.76716	2.25998	0.652505	3.49778	1.97163	2.31835	1.96906	2.85146	2.26961	4.00931	2.65441	2.13838	3.2712	2.67692	5.43822	1.76382	1.71414	2.21478	0.64598	3.67267	1.99135	2.36471	2.02813
		20.4129	4.34687	2.88332	2.2738	3.39997	2.76129	5.47658	1.755	1.72752	2.25036	0.611762	3.45727	1.96569	2.32849	1.91096	2.80165	2.25127	3.91218	2.62382	2.09189	3.16197	2.59561	5.20275	1.6848	1.67569	2.20535	0.605644	3.63013	1.98535	2.37506	1.96828
		20.7463	4.28642	2.86122	2.24986	3.39743	2.68402	5.2854	1.64363	1.69413	2.2108	0.587588	3.32698	1.95173	2.22111	1.89849	2.75401	2.14775	3.85778	2.60371	2.06987	3.15961	2.52298	5.02113	1.57788	1.64331	2.16659	0.581712	3.49332	1.97125	2.26554	1.95544
		21.0794	3.9607	2.7475	2.17206	3.29726	2.64567	5.10098	1.54908	1.61623	2.18607	0.54331	3.15532	1.93039	2.20775	1.87525	2.7063	2.06216	3.56463	2.50022	1.99829	3.06645	2.48693	4.84593	1.48711	1.56774	2.14235	0.537877	3.31308	1.94969	2.2519	1.93151
		21.413	3.86995	2.6809	2.0696	3.12383	2.59656	4.83385	1.40443	1.46942	2.12077	0.484595	3.04744	1.83845	2.13198	1.86601	2.57618	1.87311	3.48296	2.43962	1.90403	2.90516	2.44076	4.59216	1.34825	1.42534	2.07835	0.479749	3.19981	1.85683	2.17462	1.92199
		21.7468	3.76355	2.59045	2.06463	3.06926	2.40866	4.76778	1.3018	1.43588	1.99602	0.528146	2.85962	1.80087	2.04999	1.79663	2.58611	1.83543	3.3872	2.35731	1.89946	2.85442	2.26414	4.52939	1.24973	1.3928	1.9561	0.522865	3.00261	1.81888	2.09099	1.85053
		22.0796	3.56255	2.396	1.97416	2.92128	2.33643	4.55644	1.1882	1.25135	1.866	0.484885	2.69003	1.65437	1.89035	1.78084	2.50515	1.72618	3.20629	2.18036	1.81623	2.71679	2.19624	4.32862	1.14067	1.21381	1.82868	0.480036	2.82453	1.67092	1.92815	1.83427
		22.4129	3.37624	2.41967	1.88878	2.84359	2.13669	4.30976	1.11635	1.06498	1.76555	0.425056	2.57231	1.59293	1.81308	1.75651	2.3923	1.67453	3.03862	2.2019	1.73768	2.64454	2.00849	4.09427	1.0717	1.03303	1.73024	0.420805	2.70093	1.60886	1.84934	1.8092
		22.7462	3.15968	2.38099	1.85807	2.78659	2.01835	4.1156	0.965083	0.897819	1.73438	0.333689	2.44907	1.54005	1.72441	1.72085	2.39856	1.55676	2.84371	2.1667	1.70943	2.59153	1.89725	3.90982	0.92648	0.870884	1.69969	0.330352	2.57152	1.55545	1.7589	1.77247
		23.0796	3.09783	2.30049	1.76045	2.67956	1.99354	3.8725	0.841312	0.702046	1.58497	0.257533	2.25961	1.47292	1.54952	1.75253	2.29809	1.4603	2.78805	2.09344	1.61961	2.49199	1.87393	3.67887	0.80766	0.680985	1.55327	0.254958	2.37259	1.48765	1.58051	1.80511
		23.4129	2.93879	2.20504	1.70863	2.5191	1.84575	3.71783	0.747874	0.522097	1.56964	0.246342	2.14791	1.41009	1.48051	1.70287	2.27528	1.24829	2.64491	2.00658	1.57194	2.34276	1.735	3.53194	0.717959	0.506434	1.53825	0.243879	2.2553	1.42419	1.51012	1.75396
		23.7462	2.70201	2.19864	1.64325	2.4795	1.81635	3.55191	0.671312	0.468365	1.52661	0.264945	2.02746	1.31845	1.40796	1.7131	2.14912	1.14191	2.4318	2.00076	1.51179	2.30593	1.70737	3.37431	0.64446	0.454314	1.49608	0.262296	2.12883	1.33163	1.43611	1.76449
		24.0795	2.5895	2.18212	1.64171	2.46161	1.77137	3.34982	0.659284	0.443192	1.44844	0.244598	1.86272	1.24864	1.29862	1.68648	2.19324	1.1363	2.33055	1.98573	1.51038	2.2893	1.66509	3.18233	0.632913	0.429896	1.41947	0.242152	1.95586	1.26112	1.32459	1.73708
		24.413	2.5177	2.08806	1.61573	2.33994	1.62664	3.21067	0.612578	0.417261	1.33157	0.222604	1.8315	1.17041	1.30939	1.66994	2.11018	1.06964	2.26593	1.90014	1.48647	2.17615	1.52904	3.05014	0.588075	0.404743	1.30494	0.220378	1.92308	1.18212	1.33557	1.72004
		24.7463	2.3417	1.96475	1.57594	2.32201	1.53821	3.09209	0.607439	0.412464	1.24761	0.205067	1.73219	1.17616	1.15579	1.65604	2.01432	0.99591	2.10753	1.78792	1.44986	2.15947	1.44592	2.93748	0.583141	0.40009	1.22266	0.203016	1.8188	1.18792	1.17891	1.70572
		25.0796	2.33424	1.94527	1.48758	2.31752	1.46423	2.95705	0.587623	0.400217	1.18376	0.18971	1.56594	1.17254	1.09283	1.61254	1.93019	0.917918	2.10081	1.77019	1.36858	2.15529	1.37637	2.8092	0.564118	0.38821	1.16008	0.187813	1.64423	1.18427	1.11469	1.66091
		25.4129	2.26446	1.83236	1.48637	2.26701	1.38611	2.83217	0.579808	0.418263	1.12055	0.206327	1.47403	1.07268	1.04803	1.61184	1.93717	0.860782	2.03802	1.66745	1.36746	2.10831	1.30294	2.69056	0.556616	0.405715	1.09814	0.204264	1.54773	1.08341	1.06899	1.66019
		25.7463	2.13615	1.73348	1.41916	2.18224	1.35756	2.69029	0.555832	0.405744	1.11882	0.221248	1.44178	1.0459	0.980428	1.59411	1.84052	0.7957	1.92254	1.57747	1.30563	2.02948	1.27611	2.55578	0.533599	0.393572	1.09644	0.219036	1.51387	1.05635	1.00004	1.64193
		26.0796	2.04574	1.72429	1.34469	2.15517	1.2859	2.59818	0.558137	0.427557	1.0593	0.213884	1.45569	1.04188	0.887675	1.56625	1.75891	0.816732	1.84116	1.5691	1.23711	2.00431	1.20875	2.46827	0.535812	0.41473	1.03811	0.211745	1.52847	1.0523	0.905428	1.61324
		26.4129	1.96549	1.68509	1.35081	2.01059	1.21662	2.44587	0.542242	0.41951	0.98438	0.197801	1.35243	0.986533	0.837368	1.57703	1.64973	0.70579	1.76895	1.53343	1.24274	1.86985	1.14362	2.32358	0.520552	0.406925	0.964692	0.195823	1.42005	0.996398	0.854115	1.62434
		26.7462	1.83129	1.58568	1.30665	1.9209	1.12032	2.34667	0.572469	0.422355	0.910978	0.168346	1.27067	0.940935	0.811743	1.52955	1.60734	0.772799	1.64816	1.44297	1.20212	1.78644	1.0531	2.22933	0.54957	0.409684	0.892758	0.166663	1.3342	0.950344	0.827978	1.57544
		27.0796	1.75321	1.54898	1.27494	1.86688	1.09472	2.28389	0.554322	0.435524	0.885594	0.167183	1.23987	0.868007	0.728187	1.51788	1.61598	0.77537	1.57789	1.40957	1.17295	1.73619	1.02903	2.16969	0.532149	0.422458	0.867882	0.165511	1.30186	0.876687	0.742751	1.56341
		27.4129	1.63906	1.50372	1.29123	1.80015	1.07596	2.08807	0.54966	0.44097	0.78059	0.198333	1.2601	0.801763	0.706178	1.45302	1.47391	0.668283	1.47515	1.36839	1.18793	1.67414	1.01141	1.98366	0.527674	0.427741	0.764978	0.19635	1.3231	0.809781	0.720302	1.49661
		27.7462	1.59819	1.3832	1.21522	1.70571	0.995525	2.11479	0.567224	0.441322	0.74624	0.189468	1.12477	0.764729	0.639129	1.48391	1.46283	0.682655	1.43837	1.25871	1.118	1.58631	0.935793	2.00905	0.544535	0.428082	0.731315	0.187573	1.181	0.772376	0.651912	1.52843
		28.0795	1.5781	1.36686	1.19908	1.61764	0.937631	2.05237	0.572151	0.428343	0.6907	0.180506	1.09415	0.745767	0.607609	1.41433	1.39396	0.58141	1.42029	1.24384	1.10315	1.50441	0.881373	1.94975	0.549265	0.415493	0.676886	0.178701	1.14886	0.753225	0.619761	1.45676
		28.4128	1.50735	1.33609	1.11451	1.5869	0.915765	1.96009	0.563488	0.448178	0.643983	0.189662	1.07538	0.698485	0.612718	1.39814	1.29601	0.555588	1.35662	1.21584	1.02535	1.47582	0.860819	1.86208	0.540948	0.434733	0.631103	0.187765	1.12915	0.70547	0.624972	1.44009
		28.7463	1.42152	1.27507	1.07726	1.52185	0.898204	1.953	0.560283	0.455196	0.585913	0.186416	1.03723	0.69799	0.599277	1.36507	1.26312	0.569317	1.27937	1.16031	0.991081	1.41532	0.844312	1.85535	0.537872	0.44154	0.574195	0.184552	1.0891	0.70497	0.611263	1.40602
		29.0796	1.37798	1.22714	1.06739	1.40948	0.826885	1.96372	0.56272	0.450156	0.542522	0.180021	1.00516	0.675512	0.562097	1.34351	1.26132	0.534615	1.24018	1.1167	0.981994	1.31081	0.777272	1.86553	0.540211	0.436651	0.531672	0.178221	1.05542	0.682267	0.573339	1.38382
		29.4129	1.40672	1.2162	1.02108	1.37085	0.812666	1.91773	0.566164	0.455142	0.544475	0.173578	0.95663	0.662095	0.539852	1.27776	1.23361	0.514167	1.26605	1.10675	0.939392	1.27489	0.763906	1.82184	0.543517	0.441488	0.533586	0.171842	1.00446	0.668716	0.550649	1.31609
		29.7462	1.24179	1.11982	0.964143	1.32271	0.802696	1.82333	0.582801	0.476087	0.561614	0.196541	0.924923	0.634914	0.54221	1.24483	1.18719	0.535141	1.11761	1.01904	0.887012	1.23012	0.754534	1.73217	0.559489	0.461804	0.550382	0.194576	0.971169	0.641263	0.553054	1.28218
		30.0797	1.23687	1.12134	0.927677	1.28192	0.764403	1.71386	0.57533	0.485354	0.54151	0.184963	0.927049	0.621398	0.533957	1.18673	1.1281	0.489747	1.11318	1.02042	0.853463	1.19218	0.718539	1.62817	0.552317	0.470793	0.53068	0.183113	0.973401	0.627612	0.544636	1.22233
		30.413	1.19863	1.09138	0.933796	1.14787	0.736079	1.66639	0.570588	0.477794	0.553442	0.205116	0.846201	0.628924	0.509511	1.16493	1.15739	0.489864	1.07877	0.993156	0.859092	1.06752	0.691914	1.58307	0.547764	0.46346	0.542373	0.203065	0.888511	0.635213	0.519701	1.19988
		30.7463	1.21618	1.0388	0.931399	1.17797	0.719764	1.54538	0.560839	0.491099	0.548669	0.201579	0.871895	0.602881	0.506681	1.11666	1.13329	0.497108	1.09457	0.945305	0.856887	1.09551	0.676578	1.46811	0.538405	0.476366	0.537696	0.199563	0.91549	0.60891	0.516815	1.15016
		31.0796	1.21542	1.0235	0.911645	1.15652	0.705263	1.52516	0.576496	0.508441	0.535363	0.215725	0.815829	0.589365	0.507389	1.11179	1.10889	0.474149	1.09388	0.931384	0.838713	1.07556	0.662947	1.4489	0.553436	0.493188	0.524656	0.213568	0.85662	0.595259	0.517537	1.14514
		31.4129	1.12513	0.989007	0.904631	1.08731	0.698125	1.4486	0.559462	0.519659	0.548019	0.237768	0.789042	0.577037	0.511555	1.07747	1.00403	0.479932	1.01262	0.899996	0.832261	1.0112	0.656237	1.37617	0.537084	0.504069	0.537059	0.23539	0.828494	0.582807	0.521786	1.1098
		31.7462	1.1434	0.997441	0.909247	1.07067	0.688382	1.37485	0.558667	0.50966	0.543896	0.235297	0.778898	0.584959	0.489074	1.01937	1.01188	0.468073	1.02906	0.907671	0.836507	0.995721	0.647079	1.30611	0.53632	0.49437	0.533018	0.232944	0.817843	0.590809	0.498855	1.04995
		32.07	1.08787	0.957248	0.902841	1.01345	0.671387	1.39445	0.557645	0.521745	0.561614	0.204098	0.790135	0.551193	0.49717	0.971941	0.988341	0.47742	0.979085	0.871096	0.830614	0.942511	0.631104	1.32473	0.535339	0.506093	0.550382	0.202057	0.829642	0.556705	0.507113	1.0011
		32.4052	0.985757	0.968241	0.886666	1.004	0.663627	1.34886	0.555123	0.519171	0.529939	0.212286	0.773917	0.553669	0.453859	0.910012	1.00209	0.506572	0.887181	0.881099	0.815733	0.933718	0.623809	1.28142	0.532918	0.503596	0.51934	0.210163	0.812613	0.559206	0.462936	0.937312
		32.7366	0.916833	0.94986	0.852383	0.96526	0.664929	1.31227	0.552601	0.515404	0.534568	0.20904	0.759825	0.53332	0.472017	0.836512	0.983519	0.469358	0.82515	0.864373	0.784192	0.897692	0.625033	1.24665	0.530497	0.499942	0.523877	0.20695	0.797816	0.538653	0.481457	0.861607
		33.068	0.89	0.890298	0.840968	0.916959	0.652467	1.28895	0.550079	0.519144	0.539847	0.214127	0.747434	0.509654	0.471781	0.845252	0.997193	0.475609	0.801	0.810171	0.773691	0.852772	0.613319	1.2245	0.528076	0.50357	0.52905	0.211986	0.784806	0.514751	0.481217	0.87061
		33.3994	0.921326	0.899197	0.819138	0.894214	0.632754	1.24665	0.547557	0.545888	0.549682	0.211075	0.740327	0.528122	0.470288	0.813866	0.955164	0.466846	0.829193	0.818269	0.753607	0.831619	0.594789	1.18431	0.525655	0.529511	0.538688	0.208964	0.777343	0.533403	0.479694	0.838282
		33.7308	0.856259	0.863192	0.818315	0.819061	0.639608	1.21917	0.545035	0.528329	0.539051	0.210639	0.748952	0.526686	0.476812	0.772646	0.881756	0.459894	0.770633	0.785505	0.75285	0.761727	0.601232	1.15821	0.523234	0.512479	0.52827	0.208533	0.7864	0.531953	0.486348	0.795825
	Fig. 1k	Time (min)	Cells: 1	2	3	4	5	6	7	8	9	10	11	12	13	14	15	16	17	18	19	20	21	22	23	24	25	26	27	28	29	30
		0	0	0	0	0	0	0	0	0	0	0	0	0	0	0	0	0	0	0	0	0	0	0	0	0	0	0	0	0	0	0
		0.0373667	2.242	0.0244753	-0.0407991	0.104804	0.0136912	-0.0335478	0.0211461	0.0274368	0.0153471	0.000205293	0.0332862	-0.00858278	0.0168121	0.0241161	-0.00456058	0.0271581	0.0146856	-0.00479974	0.00750741	-0.0207522	-0.00961118	0.0365534	-0.0112854	-0.00318704	0.0299576	-0.00781033	0.0154672	0.022428	-0.00428694	0.0258002
		0.0742333	4.454	0.013166	-0.00183693	0.126665	-0.0219425	-0.0238326	0.0295247	0.0147591	-0.0245965	0.042564	0.049197	-0.00072452	0.0272357	0.0208545	0.0255951	0.0146092	0.00682683	0.0356593	0.00831178	0.0838113	-0.000811333	0.0791895	0.00591575	0.0349456	0.0442773	-0.000659314	0.0250568	0.0193947	0.0240594	0.0138787
		0.111233	6.674	0.0499212	0.00928131	0.164411	-0.014119	-0.00963931	0.0497931	0.0559617	-0.0158267	0.0261406	0.0242323	0.0945778	0.0552559	0.0230289	0.0542616	0.0553931	0.0105578	0.13603	0.00227904	0.109544	0.10591	0.111956	0.0374058	0.068717	0.0218091	0.0860658	0.0508354	0.0214169	0.0510059	0.0526235
		0.1481	8.886	0.0953693	0.0346116	0.246792	-0.00513419	-0.0269445	0.0417336	0.106909	-0.00575517	0.0195712	0.0304236	0.10238	0.0179329	0.0529765	0.11327	0.105823	0.00968458	0.204864	0.0108589	0.181208	0.114648	0.141336	0.0332192	0.119318	0.0273812	0.0931662	0.0164983	0.0492681	0.106474	0.100532
		0.185467	11.128	0.171327	0.0817916	0.368255	0.0111852	-0.0199617	0.0570546	0.192058	0.0125381	0.0111542	0.0478656	0.167531	0.0711714	0.0993309	0.158178	0.190106	0.00912891	0.287137	0.00911615	0.280736	0.187605	0.234814	0.0445957	0.204753	0.043079	0.152454	0.0654777	0.0923777	0.148687	0.180601
		0.222367	13.342	0.243529	0.112343	0.446208	-0.00782352	0.0293733	0.0700614	0.272996	-0.00876978	0.0420166	0.0529916	0.172826	0.13248	0.166441	0.247202	0.270223	-0.0132568	0.372799	0.0356602	0.321991	0.193534	0.299371	0.0441406	0.244451	0.0476925	0.157272	0.121881	0.15479	0.23237	0.256712
		0.259467	15.568	0.329446	0.16571	0.530698	0.0553147	0.021252	0.0997458	0.369309	0.0620051	0.0498862	0.0820838	0.262388	0.156353	0.242447	0.328082	0.365557	0.0460414	0.493441	0.0510772	0.47755	0.293827	0.365362	0.093833	0.340566	0.0738754	0.238773	0.143845	0.225475	0.308398	0.347279
		0.296367	17.782	0.442117	0.273992	0.679574	0.0311107	0.0187473	0.0645555	0.495613	0.0348736	0.0869757	0.0922028	0.324251	0.294212	0.382103	0.420969	0.490578	0.0269898	0.632126	0.0471895	0.570465	0.363103	0.463431	0.134151	0.349008	0.0829825	0.295068	0.270676	0.355356	0.395711	0.466049
		0.333267	19.996	0.585593	0.32881	0.810457	0.0643607	0.0874368	0.111635	0.65645	0.0721452	0.081296	0.122759	0.391576	0.444625	0.554869	0.495149	0.64978	0.0773973	0.746924	0.0766829	0.727213	0.438495	0.626458	0.139339	0.472464	0.110484	0.356334	0.409055	0.516028	0.46544	0.617291
		0.3703	22.218	0.699066	0.428874	0.992792	0.0517697	0.056166	0.150656	0.783653	0.0580313	0.0910131	0.131481	0.580062	0.61779	0.73831	0.52577	0.775691	0.0927973	0.866014	0.0981326	0.838168	0.649566	0.719993	0.172649	0.576574	0.118332	0.527857	0.568367	0.686628	0.494224	0.736906
		0.407167	24.43	0.836254	0.588107	1.18363	0.0968772	0.139656	0.181059	0.937441	0.108595	0.145416	0.191462	0.67843	0.934979	1.10015	0.652442	0.927916	0.108991	0.993885	0.106176	0.979394	0.75972	0.928411	0.190942	0.670228	0.172316	0.617371	0.860181	1.02314	0.613296	0.881521
		0.444233	26.654	0.952723	0.748209	1.37391	0.122976	0.136165	0.195901	1.068	0.13785	0.168887	0.199717	0.931065	1.21316	1.36385	0.729786	1.05715	0.142173	1.16244	0.143445	1.15642	1.04263	1.17573	0.218792	0.791391	0.179745	0.847269	1.11611	1.26838	0.685999	1.00429
		0.481667	28.9	1.08924	1.05072	1.53263	0.16191	0.193318	0.246731	1.22103	0.181493	0.187911	0.180677	1.1477	1.56936	1.77353	0.795402	1.20863	0.203932	1.33478	0.172	1.34483	1.28521	1.50351	0.256471	0.89729	0.16261	1.0444	1.44381	1.64938	0.747678	1.1482
		0.5187	31.122	1.2163	1.26303	1.73542	0.188559	0.241134	0.263887	1.36347	0.211365	0.242656	0.217625	1.44809	1.92847	2.20752	0.877027	1.34962	0.254974	1.48484	0.234205	1.5599	1.6216	1.83289	0.301794	1.04345	0.195863	1.31776	1.77419	2.05299	0.824406	1.28214
		0.555667	33.34	1.32618	1.51237	1.97792	0.268995	0.248117	0.324294	1.48665	0.30153	0.311977	0.279937	1.64143	2.24767	2.46973	0.908905	1.47155	0.290934	1.64193	0.269865	1.71151	1.83811	2.07953	0.31936	1.19346	0.251943	1.4937	2.06786	2.29685	0.854371	1.39797
		0.593617	35.617	1.4416	1.82861	2.13109	0.303039	0.28584	0.324373	1.61603	0.339692	0.339281	0.300575	1.95615	2.62583	2.90708	0.954697	1.59961	0.341659	1.82543	0.299224	1.93223	2.19054	2.38842	0.365685	1.29332	0.270517	1.7801	2.41577	2.70359	0.897415	1.51963
		0.63085	37.851	1.5441	2.00863	2.36579	0.337817	0.352935	0.356052	1.73093	0.378676	0.38075	0.349838	2.23169	2.97227	3.27802	1.01957	1.71335	0.409451	1.93469	0.352714	2.12154	2.49909	2.69658	0.435035	1.42997	0.314854	2.03084	2.73449	3.04856	0.958395	1.62768
		0.66775	40.065	1.61482	2.35078	2.60808	0.37883	0.500257	0.389727	1.81022	0.424649	0.471831	0.392511	2.51916	3.31849	3.45998	1.05615	1.79182	0.433425	2.09398	0.414248	2.25853	2.821	3.06016	0.497378	1.52256	0.35326	2.29243	3.05301	3.21778	0.992778	1.70223
		0.70465	42.279	1.74374	2.65581	2.87631	0.436161	0.547619	0.435849	1.95473	0.488915	0.541905	0.425997	2.83221	3.52304	3.77902	1.07039	1.93487	0.515426	2.2314	0.485569	2.402	3.17156	3.34817	0.482179	1.65966	0.383397	2.57731	3.2412	3.51449	1.00616	1.83813
		0.741517	44.491	1.77286	2.8949	2.98787	0.502478	0.597258	0.47487	1.98737	0.563253	0.648246	0.506816	3.22005	3.84852	4.002	1.11767	1.96718	0.593061	2.33713	0.571368	2.54436	3.60588	3.67893	0.536968	1.75136	0.456134	2.93024	3.54064	3.72186	1.05061	1.86882
		0.778417	46.705	1.84953	3.25938	3.26671	0.587253	0.744504	0.521551	2.07333	0.658282	0.72003	0.558143	3.53884	3.89246	4.24909	1.10855	2.05226	0.696655	2.42858	0.696179	2.68434	3.96286	4.00728	0.617787	1.85877	0.502329	3.22034	3.58106	3.95165	1.04203	1.94965
		0.815283	48.917	1.8746	3.50621	3.3893	0.628816	0.794142	0.565519	2.10142	0.704871	0.800026	0.575252	3.88159	4.07168	4.41098	1.16053	2.08007	0.716897	2.52091	0.704624	2.78708	4.34669	4.21931	0.68914	1.91295	0.517727	3.53225	3.74594	4.10221	1.0909	1.97607
		0.852383	51.143	1.86831	3.75419	3.5509	0.729299	0.913609	0.601826	2.09438	0.817508	0.922996	0.668853	4.09588	4.10171	4.42887	1.20921	2.0731	0.807154	2.55476	0.877965	2.87125	4.58665	4.54026	0.789071	2.01907	0.601968	3.72725	3.77358	4.11885	1.13665	1.96944
		0.889283	53.357	1.91199	3.92242	3.67039	0.797449	1.08492	0.652497	2.14334	0.893901	0.997244	0.704669	4.4057	4.2166	4.4695	1.18729	2.12156	0.92329	2.62266	0.963362	3.00047	4.93359	4.73106	0.837034	2.15209	0.634202	4.00918	3.87927	4.15663	1.11605	2.01548
		0.928383	55.703	1.90992	4.12748	3.91536	0.889926	1.11687	0.752881	2.14102	0.997563	1.05391	0.821304	4.60377	4.24361	4.56972	1.21088	2.11927	1.03855	2.61216	1.09648	3.06364	5.1554	4.95503	0.974188	2.27258	0.739173	4.18943	3.90412	4.24983	1.13823	2.0133
		0.964983	57.899	1.90908	4.31107	4.01285	0.994015	1.24969	0.772352	2.14007	1.11424	1.18823	0.919099	4.70676	4.30279	4.60164	1.1791	2.11833	1.18962	2.67348	1.18295	3.13577	5.27073	5.10698	0.994484	2.35298	0.827189	4.28315	3.95856	4.27952	1.10835	2.01241
		1.00325	60.195	1.92372	4.5375	4.13326	1.12983	1.33296	0.864756	2.15649	1.26648	1.30525	1.00598	4.90885	4.19979	4.46604	1.20595	2.13458	1.32941	2.71792	1.33337	3.12758	5.49703	5.24349	1.13337	2.44429	0.905378	4.46705	3.8638	4.15341	1.13359	2.02785
		1.03985	62.391	1.87413	4.68378	4.29085	1.19144	1.5794	0.988201	2.1009	1.33554	1.4042	1.13606	5.11969	4.28609	4.45319	1.21926	2.07956	1.41903	2.72512	1.45563	3.15993	5.73313	5.32406	1.20345	2.4879	1.02245	4.65891	3.9432	4.14146	1.1461	1.97558
		1.07648	64.589	1.87954	4.73937	4.45386	1.32639	1.56908	1.0435	2.10696	1.48682	1.56625	1.27819	5.10737	4.13724	4.47849	1.20962	2.08555	1.49412	2.70892	1.62415	3.11649	5.71934	5.44193	1.37455	2.58888	1.15037	4.64771	3.80626	4.16499	1.13705	1.98128
		1.11315	66.789	1.82721	4.83189	4.56021	1.37431	1.82775	1.21084	2.0483	1.54054	1.72138	1.36167	5.25768	4.23711	4.265	1.20911	2.02749	1.58541	2.64291	1.70418	3.15412	5.88766	5.47027	1.41168	2.58351	1.2255	4.78449	3.89814	3.96645	1.13657	1.92612
		1.14982	68.989	1.83371	4.76876	4.54291	1.45151	1.99579	1.25672	2.05559	1.62707	1.85865	1.46339	5.23338	4.04904	4.44053	1.18035	2.0347	1.71163	2.66866	1.86412	3.05071	5.86045	5.51509	1.40941	2.63797	1.31705	4.76237	3.72511	4.1297	1.10953	1.93297
		1.18672	71.203	1.85624	4.77011	4.72954	1.55059	2.08725	1.4286	2.08085	1.73813	1.97991	1.63655	5.16801	3.9763	4.16676	1.17509	2.05971	1.79355	2.6258	1.96667	3.07767	5.78724	5.54023	1.45955	2.70641	1.4729	4.70288	3.65819	3.87508	1.10459	1.95672
		1.22305	73.383	1.80307	4.85161	4.59402	1.58762	2.21613	1.49467	2.02124	1.77965	2.08523	1.72696	5.2268	3.99512	4.16794	1.17067	2.00071	1.8492	2.60248	2.06414	3.0441	5.85308	5.4771	1.6282	2.65307	1.55426	4.75639	3.67551	3.87619	1.10043	1.90067
		1.26012	75.607	1.7599	4.74294	4.61412	1.66091	2.3529	1.59992	1.97285	1.8618	2.21928	1.88413	5.22686	3.95186	4.12604	1.17691	1.95281	1.94414	2.57927	2.15248	2.96607	5.85315	5.49547	1.68144	2.69031	1.69572	4.75644	3.63571	3.83721	1.10629	1.85517
		1.29645	77.787	1.74817	4.7297	4.61046	1.76103	2.52322	1.69472	1.9597	1.97402	2.29777	2.08878	5.17781	3.85917	4.09144	1.14312	1.93979	2.08036	2.52461	2.33467	2.97855	5.79822	5.43464	1.77154	2.70087	1.8799	4.71181	3.55044	3.80504	1.07454	1.8428
		1.33325	79.995	1.73543	4.65796	4.67837	1.85032	2.64405	1.90243	1.94541	2.07412	2.47398	2.21972	5.06808	3.88226	4.0446	1.13428	1.92565	2.20848	2.47988	2.40706	2.95373	5.67534	5.36159	1.78173	2.67745	1.99775	4.61195	3.57168	3.76147	1.06623	1.82937
		1.36985	82.191	1.73268	4.51961	4.56056	1.9568	2.73438	1.93028	1.94234	2.19347	2.51963	2.35746	5.02734	3.88484	4.0355	1.12493	1.9226	2.32501	2.49965	2.48857	2.91893	5.62972	5.29479	1.86428	2.61779	2.12172	4.57488	3.57405	3.75302	1.05743	1.82647
		1.40635	84.381	1.71863	4.43279	4.4753	2.17097	2.91122	2.06051	1.92659	2.43355	2.63849	2.60411	5.02461	3.6878	4.10311	1.11436	1.90701	2.56903	2.4901	2.55842	2.96181	5.62666	5.22347	1.97349	2.60996	2.3437	4.57239	3.39278	3.81589	1.0475	1.81166
		1.44322	86.593	1.69373	4.44865	4.56175	2.2547	2.87942	2.18316	1.89868	2.52741	2.67387	2.75051	4.86008	3.77164	3.95119	1.14512	1.87939	2.72422	2.46718	2.70146	2.87836	5.44242	5.16132	1.96885	2.57949	2.47546	4.42268	3.46991	3.67461	1.07642	1.78542
		1.47972	88.783	1.70044	4.41626	4.49195	2.29309	3.03547	2.35153	1.9062	2.57044	2.72287	2.86368	4.78016	3.69587	3.93943	1.12758	1.88683	2.83044	2.37237	2.78659	2.83644	5.35293	5.15593	2.04567	2.60811	2.57731	4.34995	3.4002	3.66367	1.05993	1.79249
		1.51808	91.085	1.70513	4.3336	4.57736	2.45218	3.05999	2.49221	1.91145	2.74878	2.85398	2.97852	4.78312	3.63837	3.95752	1.12712	1.89203	2.98555	2.40617	2.89773	2.78819	5.35623	5.01987	2.20903	2.60521	2.68066	4.35264	3.3473	3.68049	1.05949	1.79743
		1.55645	93.387	1.67247	4.33254	4.56217	2.65688	3.21778	2.60201	1.87483	2.97823	2.87006	3.17224	4.69567	3.64263	3.97996	1.13372	1.85579	3.15868	2.32968	2.96958	2.79317	5.25831	4.92444	2.24935	2.61387	2.85502	4.27306	3.35122	3.70136	1.0657	1.763
		1.59348	95.609	1.68458	4.26447	4.46215	2.8051	3.33133	2.71388	1.88841	3.14438	2.96771	3.38567	4.6964	3.63703	3.9001	1.0817	1.86922	3.34253	2.32802	3.12603	2.78536	5.25913	4.84961	2.39843	2.56607	3.04711	4.27372	3.34606	3.62709	1.01679	1.77576
		1.62982	97.789	1.64394	4.26612	4.4994	2.79129	3.37656	2.84595	1.84286	3.12889	3.14331	3.50564	4.56805	3.55711	3.98589	1.11878	1.82413	3.35706	2.34575	3.19575	2.6979	5.11539	4.71086	2.40007	2.54969	3.15507	4.15692	3.27254	3.70687	1.05166	1.73293
		1.66652	99.991	1.66538	4.31214	4.4606	2.82026	3.373	2.98192	1.86689	3.16137	3.10382	3.6744	4.54263	3.67536	3.85028	1.03302	1.84792	3.30943	2.32598	3.2432	2.72695	5.08694	4.74156	2.53003	2.6075	3.30696	4.1338	3.38133	3.58076	0.971037	1.75552
		1.70298	102.179	1.67437	4.24407	4.40254	2.81628	3.43349	3.1641	1.87696	3.15692	3.20709	3.80548	4.48099	3.53167	3.73751	1.0467	1.85789	3.41548	2.25088	3.21304	2.6549	5.01791	4.7096	2.62132	2.47107	3.42493	4.0777	3.24914	3.47588	0.983898	1.765
		1.74005	104.403	1.62212	4.22928	4.3759	2.91426	3.55516	3.39072	1.8184	3.26674	3.26053	3.95154	4.46271	3.60968	3.80976	1.03041	1.79992	3.50145	2.25198	3.3093	2.68268	4.99744	4.684	2.61695	2.49791	3.55639	4.06107	3.3209	3.54308	0.968587	1.70993
		1.77637	106.582	1.56347	4.20424	4.31363	2.84654	3.62408	3.50004	1.75265	3.19083	3.29817	4.1432	4.42075	3.55992	3.83309	1.00579	1.73484	3.44581	2.22214	3.3774	2.60551	4.95044	4.5954	2.74327	2.47499	3.72888	4.02288	3.27512	3.56477	0.945446	1.6481
		1.81323	108.794	1.61562	4.25809	4.21796	2.80003	3.64009	3.60872	1.81111	3.13869	3.33368	4.26217	4.33871	3.4791	3.73692	1.05805	1.79271	3.44088	2.20661	3.40636	2.61674	4.85858	4.57021	2.7693	2.4534	3.83595	3.94822	3.20078	3.47533	0.994572	1.70308
		1.84983	110.99	1.6109	4.20579	4.3402	2.86268	3.69239	3.70807	1.80582	3.20892	3.29167	4.46015	4.35169	3.51307	3.73968	1.07569	1.78747	3.33483	2.20116	3.39871	2.62889	4.87312	4.54514	2.93467	2.41393	4.01414	3.96004	3.23202	3.47791	1.01115	1.6981
		1.88333	113	1.6109	4.20579	4.3402	2.86268	3.69239	3.70807	1.80582	3.20892	3.29167	4.46015	4.35169	3.51307	3.73968	1.07569	1.78747	3.33483	2.20116	3.39871	2.62889	4.87312	4.54514	2.93467	2.41393	4.01414	3.96004	3.23202	3.47791	1.01115	1.6981
		1.91673	115.004	1.45773	3.74709	4.81326	2.84035	3.58006	4.38549	1.63411	3.1839	3.31793	5.34092	4.00587	3.19758	3.37899	1.00461	1.61751	3.40611	2.06319	3.23075	2.46338	4.48586	4.15021	3.29607	2.16596	4.80683	3.64535	2.94177	3.14246	0.944335	1.53663
		1.95003	117.002	1.45396	3.74855	4.7877	2.89553	3.62507	4.47603	1.62988	3.24574	3.27578	5.3751	4.0292	3.27584	3.3908	1.00507	1.61332	3.47889	2.04208	3.10808	2.4555	4.51199	4.09948	3.209	2.14656	4.83759	3.66657	3.01377	3.15344	0.944761	1.53266
		1.9833	118.998	1.43536	3.66016	4.55659	2.93782	3.60203	4.66867	1.60904	3.29316	3.24593	5.46777	3.96163	3.15949	3.45474	1.04221	1.59269	3.39789	2.02106	3.17167	2.40229	4.43632	4.04098	3.28085	2.1093	4.921	3.60509	2.90673	3.2129	0.979679	1.51305
		2.01687	121.012	1.40186	3.63912	3.7612	2.86664	3.59686	4.76838	1.57149	3.21336	3.21916	5.55502	3.91029	3.19064	3.38371	0.976237	1.55552	3.46119	2.02369	3.17321	2.45537	4.37882	3.97085	3.39425	2.12617	4.99952	3.55836	2.93539	3.14685	0.917663	1.47774
		2.05013	123.008	1.39723	3.66538	3.78539	2.82261	3.45083	4.8767	1.56629	3.16401	3.19451	5.6692	3.93816	3.20908	3.34435	0.976814	1.55038	3.36635	1.99945	3.17819	2.43174	4.41003	3.94876	3.40456	2.1	5.10228	3.58372	2.95236	3.11025	0.918205	1.47286
		2.0836	125.016	1.44813	3.63826	3.73445	2.79054	3.50981	4.96236	1.62335	3.12805	3.15333	5.76611	3.88124	3.12835	3.35625	0.995717	1.60686	3.42936	2.00417	3.18745	2.40052	4.34629	3.97674	3.55904	2.08684	5.1895	3.53193	2.87808	3.12131	0.935974	1.52652
		2.11683	127.01	1.39659	3.57247	3.77743	2.77793	3.49832	5.08848	1.56558	3.11393	3.15648	5.92041	3.87621	3.09383	3.31899	0.97039	1.54968	3.34886	2.00225	3.14735	2.40187	4.34066	3.93784	3.4458	2.09327	5.32837	3.52735	2.84632	3.08666	0.912166	1.47219
		2.14997	128.998	1.42292	3.52875	3.71946	2.7933	3.43485	5.09908	1.5951	3.13115	3.14086	5.95234	3.81944	3.18915	3.39263	0.934725	1.57889	3.37078	2.02446	3.11804	2.40878	4.27709	3.9386	3.47737	2.086	5.35711	3.47569	2.93402	3.15515	0.878642	1.49994
		2.18367	131.02	1.41179	3.58556	3.64898	2.70654	3.43377	5.16256	1.58262	3.03389	3.12378	5.9911	3.82985	3.03204	3.3468	0.944321	1.56654	3.22093	1.99937	2.98351	2.38169	4.28874	3.95892	3.56516	2.0904	5.39199	3.48516	2.78947	3.11253	0.887662	1.48821
		2.21687	133.012	1.36444	3.49615	3.77152	2.61047	3.44418	5.34899	1.52954	2.92621	3.07146	6.00707	3.75971	3.07856	3.2491	0.911992	1.514	3.14949	1.98156	3.01958	2.40199	4.21021	3.87883	3.57829	2.06804	5.40636	3.42134	2.83227	3.02167	0.857273	1.4383
		2.25007	135.004	1.37661	3.49358	3.6315	2.64217	3.43579	5.32173	1.54319	2.96174	3.08194	5.96141	3.73239	3.02291	3.27018	0.906597	1.52751	3.18665	1.95103	3.02076	2.39242	4.17961	3.89422	3.63869	2.06517	5.36527	3.39648	2.78108	3.04127	0.852202	1.45113
		2.28333	137	1.36952	3.53397	3.56606	2.66683	3.30172	5.34807	1.53523	2.98939	3.15158	5.93626	3.68894	3.03293	3.27149	0.900791	1.51963	3.20941	1.9613	2.90343	2.30804	4.13095	3.86264	3.64208	2.00792	5.34263	3.35693	2.7903	3.04249	0.846743	1.44365
		2.3169	139.014	1.37038	3.46509	3.56998	2.64239	3.39394	5.41388	1.53619	2.96198	3.07376	5.86833	3.66591	2.97153	3.24429	0.948522	1.52059	3.11542	1.98146	2.98802	2.35833	4.10516	3.76661	3.72326	2.03305	5.2815	3.33597	2.73381	3.01719	0.89161	1.44456
		2.35033	141.02	1.37609	3.44088	3.61259	2.57678	3.29756	5.41833	1.5426	2.88844	3.06225	5.96954	3.69106	2.98235	3.23931	0.91191	1.52693	3.07425	1.95715	2.86807	2.33774	4.13333	3.74081	3.70667	2.02697	5.37259	3.35886	2.74376	3.01256	0.857195	1.45058
		2.38468	143.081	1.37053	3.49991	3.60382	2.55665	3.42034	5.42956	1.53636	2.86588	3.05153	5.91676	3.56026	2.92422	3.18403	0.911004	1.52075	3.07706	1.9569	2.86641	2.31279	3.98685	3.70384	3.78858	2.01851	5.32508	3.23984	2.69028	2.96115	0.856344	1.44471
		2.41672	145.003	1.36478	3.46312	3.52582	2.50738	3.30548	5.44432	1.52992	2.81065	3.00103	5.85878	3.58773	2.94813	3.16111	0.887818	1.51437	2.9478	1.99738	2.83841	2.28042	4.01762	3.72278	3.84915	2.02048	5.27291	3.26484	2.71228	2.93984	0.834549	1.43865
		2.45002	147.001	1.30712	3.44011	3.58715	2.44874	3.28291	5.52821	1.46528	2.74492	2.99461	5.82267	3.54009	2.95358	3.14432	0.898237	1.45039	2.96874	1.90753	2.83699	2.28115	3.96427	3.65722	3.86002	1.96225	5.2404	3.22148	2.71729	2.92422	0.844343	1.37787
		2.48418	149.051	1.31884	3.40828	3.52364	2.44301	3.21272	5.50081	1.47842	2.73849	3.03288	5.74473	3.49087	2.94604	3.22951	0.889918	1.4634	2.95195	1.9091	2.80306	2.27391	3.90915	3.64011	3.89224	1.94493	5.17025	3.17669	2.71036	3.00345	0.836523	1.39023
		2.51755	151.053	1.32131	3.40554	3.4633	2.38692	3.20305	5.53322	1.48119	2.67562	2.92884	5.62284	3.49156	2.99316	3.1535	0.862244	1.46614	2.84398	1.86608	2.79476	2.24959	3.90992	3.68312	4.02481	1.90816	5.06055	3.17732	2.7537	2.93276	0.810509	1.39283
		2.55025	153.015	1.3156	3.43865	3.40029	2.39049	3.15764	5.43811	1.47478	2.67962	2.84582	5.72947	3.59775	2.964	3.12683	0.842188	1.4598	2.92013	1.89863	2.76972	2.25436	4.02883	3.6556	3.99154	1.94151	5.15652	3.27395	2.72688	2.90795	0.791656	1.38681
		2.58438	155.063	1.28262	3.39091	3.35581	2.35934	2.99033	5.38204	1.43782	2.6447	2.78635	5.67232	3.45541	2.92105	3.13741	0.835269	1.42321	2.8772	1.89324	2.75727	2.23835	3.86944	3.64854	4.02787	1.89614	5.10509	3.14442	2.68736	2.91779	0.785153	1.35205
		2.61712	157.027	1.25715	3.38219	3.27308	2.27934	2.98898	5.50357	1.40927	2.55502	2.74638	5.56534	3.48308	2.88455	3.13172	0.834445	1.39495	2.81173	1.8685	2.71705	2.21284	3.90042	3.59775	4.06717	1.84671	5.0088	3.1696	2.65378	2.9125	0.784379	1.3252
		2.65028	159.017	1.25753	3.28294	3.46293	2.2729	2.85854	5.41593	1.40969	2.54781	2.69703	5.4944	3.44993	2.8044	3.12245	0.832057	1.39536	2.72343	1.85993	2.75074	2.16364	3.8633	3.61091	3.99195	1.89956	4.94496	3.13944	2.58005	2.90388	0.782133	1.32559
		2.68362	161.017	1.2427	3.31374	3.36272	2.21199	2.84424	5.4434	1.39307	2.47954	2.60576	5.4643	3.39218	2.91371	3.08956	0.828144	1.37891	2.68353	1.8616	2.67197	2.22802	3.79863	3.5485	4.07563	1.92479	4.91787	3.08688	2.68061	2.8733	0.778456	1.30997
		2.71698	163.019	1.23381	3.38689	3.4164	2.25359	2.75081	5.33416	1.3831	2.52616	2.53594	5.41764	3.43311	2.80688	3.0454	0.859155	1.36905	2.70355	1.8653	2.68229	2.20211	3.84447	3.55271	4.04382	1.90134	4.87588	3.12413	2.58233	2.83222	0.807606	1.3006
		2.75045	165.027	1.27018	3.36157	3.30872	2.23406	2.70943	5.34539	1.42388	2.50427	2.40253	5.30482	3.36939	2.88018	3.07802	0.821843	1.40941	2.63962	1.8321	2.61419	2.18118	3.77311	3.52996	4.07877	1.92771	4.77434	3.06615	2.64977	2.86256	0.772533	1.33894
		2.78342	167.005	1.22171	3.31391	3.19109	2.17603	2.59679	5.28974	1.36954	2.43922	2.36196	5.33168	3.35647	2.76413	2.96738	0.799522	1.35562	2.59396	1.84234	2.697	2.16085	3.75864	3.45135	4.1221	1.8519	4.79852	3.05439	2.543	2.75966	0.751551	1.28784
		2.81685	169.011	1.23419	3.31887	3.35164	2.12177	2.52391	5.21418	1.38352	2.3784	2.26833	5.32485	3.32801	2.77395	2.98784	0.791368	1.36946	2.58497	1.76381	2.70661	2.14964	3.72678	3.48883	4.12395	1.83201	4.79237	3.02849	2.55204	2.77869	0.743886	1.30099
		2.85028	171.017	1.20547	3.35267	3.31295	2.01208	2.5088	5.25895	1.35133	2.25544	2.26137	5.19359	3.31785	2.79746	2.98137	0.801581	1.3376	2.39122	1.80039	2.61941	2.06516	3.7154	3.47278	4.04583	1.85764	4.67423	3.01924	2.57366	2.77267	0.753487	1.27072
		2.88342	173.005	1.18657	3.29363	3.23003	1.89811	2.30535	5.11263	1.33015	2.12769	2.1434	5.05938	3.31297	2.76652	2.9791	0.760481	1.31663	2.27341	1.76509	2.58204	2.098	3.70993	3.43881	4.04784	1.80416	4.55345	3.0148	2.54519	2.77056	0.714852	1.2508
		2.91668	175.001	1.20397	3.23032	3.24191	1.82044	2.26216	5.04548	1.34965	2.04062	2.10622	5.08042	3.33763	2.62656	2.89793	0.777778	1.33594	2.19347	1.77945	2.56258	2.06188	3.73754	3.42662	4.10076	1.7953	4.57238	3.03724	2.41644	2.69507	0.731111	1.26914
		2.95015	177.009	1.22003	3.20209	3.19607	1.67256	2.20533	5.05543	1.36765	1.87486	2.04033	5.03388	3.31519	2.66058	2.90711	0.74755	1.35376	2.05669	1.77523	2.48665	2.02745	3.71242	3.42388	4.03753	1.786	4.53049	3.01682	2.44774	2.70361	0.702697	1.28607
		2.98358	179.015	1.19344	3.218	3.18151	1.64362	2.14293	4.93517	1.33785	1.84242	1.9851	5.08849	3.28801	2.74083	2.89871	0.752862	1.32426	1.94991	1.72466	2.47254	2.03849	3.68198	3.42195	4.07724	1.82959	4.57964	2.99209	2.52156	2.6958	0.70769	1.25804
		3.01698	181.019	1.19598	3.21013	3.21989	1.58802	2.15361	4.94068	1.3407	1.78009	1.92479	4.9666	3.27228	2.64332	2.84352	0.773701	1.32707	1.89715	1.75132	2.48428	2.00284	3.66437	3.37858	3.96134	1.7761	4.46994	2.97777	2.43186	2.64448	0.727279	1.26072
		3.05008	183.005	1.22022	3.15777	3.21461	1.47297	2.06744	4.89323	1.36786	1.65112	1.8437	4.96624	3.29694	2.59869	2.78457	0.738819	1.35397	1.78279	1.71861	2.48369	1.94997	3.69198	3.28128	3.92526	1.78328	4.46962	3.00021	2.3908	2.58965	0.69449	1.28627
		3.08332	184.999	1.16364	3.15777	3.17958	1.48108	2.04393	4.89782	1.30444	1.66022	1.81033	4.89961	3.27524	2.61605	2.70699	0.71621	1.29119	1.7124	1.66881	2.43837	2.00921	3.66768	3.29322	3.86195	1.77971	4.40965	2.98047	2.40676	2.5175	0.673237	1.22663
		3.11688	187.013	1.17899	3.1499	3.06077	1.31892	1.90455	4.74161	1.32165	1.47845	1.80979	4.93755	3.19425	2.54027	2.82087	0.759822	1.30822	1.66006	1.64958	2.41713	1.96971	3.57699	3.23695	3.91616	1.75779	4.4438	2.90677	2.33705	2.62341	0.714233	1.24281
		3.15015	189.009	1.1639	3.15221	3.11508	1.29182	1.93518	4.76139	1.30474	1.44807	1.729	4.88329	3.1218	2.55574	2.72168	0.70892	1.29148	1.55624	1.61929	2.32768	1.91021	3.49586	3.18627	3.85962	1.72405	4.39496	2.84084	2.35128	2.53117	0.666385	1.22691
		3.18342	191.005	1.14486	3.07084	3.10898	1.23606	1.86398	4.83836	1.28339	1.38556	1.73391	4.82432	3.1113	2.56894	2.72501	0.686064	1.27035	1.47889	1.6124	2.3692	1.85815	3.48409	3.19825	3.87709	1.71049	4.34189	2.83128	2.36342	2.53426	0.6449	1.20683
		3.21672	193.003	1.1614	3.06708	3.08709	1.23481	1.85035	4.77494	1.30193	1.38416	1.71186	4.78626	3.11514	2.53055	2.66404	0.687958	1.2887	1.42199	1.62189	2.3972	1.88966	3.4884	3.15986	3.81427	1.73449	4.30764	2.83478	2.32811	2.47756	0.646681	1.22427
		3.25002	195.001	1.13937	3.08487	3.21921	1.15779	1.75826	4.73173	1.27723	1.29782	1.659	4.70773	3.06913	2.47471	2.68154	0.710938	1.26425	1.37696	1.63728	2.30929	1.89197	3.43687	3.1134	3.78246	1.72098	4.23696	2.79291	2.27673	2.49383	0.668282	1.20104
		3.28355	197.013	1.13661	3.08487	3.08858	1.14356	1.71749	4.7313	1.27413	1.28188	1.58881	4.70131	3.01714	2.4883	2.61961	0.670661	1.26119	1.39684	1.62629	2.35496	1.88337	3.37866	3.11228	3.73131	1.69906	4.23118	2.7456	2.28923	2.43624	0.630422	1.19813
		3.32218	199.331	1.16002	3.04962	3.11265	1.11392	1.65335	4.72241	1.30038	1.24865	1.52777	4.67391	3.04131	2.51418	2.62302	0.68524	1.28717	1.33102	1.57015	2.35105	1.83873	3.40572	3.1686	3.73188	1.66719	4.20652	2.76759	2.31305	2.43941	0.644126	1.22281
		3.35028	201.017	1.10897	3.05322	3.05654	1.06838	1.56314	4.69416	1.24316	1.1976	1.47278	4.65989	2.96871	2.55902	2.62862	0.670497	1.23052	1.25107	1.54251	2.37727	1.83697	3.32442	3.11106	3.67896	1.64255	4.1939	2.70153	2.35429	2.44462	0.630267	1.169
		3.38338	203.003	1.11984	2.94439	2.95335	1.06259	1.4951	4.70313	1.25534	1.19111	1.37474	4.60528	2.94479	2.45348	2.5387	0.657606	1.24258	1.22487	1.54709	2.37513	1.85232	3.29764	3.02285	3.65416	1.61207	4.14475	2.67976	2.2572	2.36099	0.61815	1.18045
		3.41712	205.027	1.13451	3.03824	2.88604	1.02354	1.42162	4.55766	1.27179	1.14733	1.31969	4.55709	2.97354	2.40042	2.51343	0.662384	1.25887	1.17752	1.53432	2.34773	1.80602	3.32984	3.05855	3.5414	1.64488	4.10138	2.70592	2.20838	2.33749	0.622641	1.19592
		3.45052	207.031	1.1111	2.98708	2.89724	0.963174	1.33524	4.59141	1.24554	1.07967	1.26361	4.56168	2.93645	2.36243	2.49585	0.595256	1.23289	1.1308	1.54239	2.23538	1.76158	3.2883	3.01996	3.53858	1.63355	4.10551	2.67217	2.17343	2.32114	0.55954	1.17124
		3.4841	209.046	1.08089	2.94558	2.87341	0.929044	1.26666	4.49495	1.21167	1.04141	1.18458	4.50477	2.96368	2.403	2.44267	0.644099	1.19936	1.15708	1.50956	2.20928	1.758	3.31879	2.96618	3.49291	1.61677	4.05429	2.69695	2.21076	2.27168	0.605453	1.1394
		3.51745	211.047	1.08253	2.92462	2.79298	0.921849	1.26095	4.44856	1.21352	1.03335	1.16199	4.49552	2.91766	2.33575	2.45106	0.640886	1.20119	1.13031	1.43632	2.14652	1.78126	3.26726	2.91154	3.46827	1.62543	4.04597	2.65507	2.14889	2.27949	0.602433	1.14113
		3.55003	213.002	1.0388	2.97621	2.85413	0.914709	1.15321	4.44171	1.16449	1.02534	1.10234	4.41611	2.81266	2.32275	2.43418	0.638951	1.15266	1.03632	1.4724	2.13916	1.7365	3.14967	2.86822	3.47809	1.56729	3.9745	2.55952	2.13693	2.26379	0.600614	1.09503
		3.5841	215.046	1.08686	2.93232	2.8955	0.867976	1.13205	4.40287	1.21837	0.972958	1.01653	4.4415	2.77271	2.28119	2.3992	0.64068	1.20599	0.997892	1.45132	2.10523	1.69554	3.10494	2.84567	3.38056	1.63192	3.99735	2.52317	2.0987	2.23125	0.602239	1.14569
		3.6173	217.038	1.03764	2.90657	2.81681	0.869328	1.08725	4.37667	1.1632	0.974474	1.00151	4.43543	2.73301	2.34319	2.45596	0.630261	1.15138	1.01545	1.42053	2.1025	1.7069	3.06048	2.82709	3.38289	1.6095	3.99189	2.48704	2.15573	2.28404	0.592445	1.09381
		3.65063	219.038	1.05139	2.8614	2.89736	0.738431	0.972394	4.32928	1.1786	0.827745	0.93926	4.45281	2.77749	2.36263	2.42517	0.592167	1.16663	0.937478	1.42925	2.0764	1.71466	3.11029	2.79555	3.37162	1.60139	4.00753	2.52752	2.17362	2.25541	0.556637	1.1083
		3.68343	221.006	1.04489	2.86756	2.80586	0.733022	0.919734	4.32695	1.17132	0.821682	0.920305	4.38176	2.79875	2.35925	2.34427	0.60967	1.15942	0.908606	1.39635	2.10571	1.68601	3.1341	2.75615	3.33731	1.59164	3.94358	2.54686	2.17051	2.18017	0.57309	1.10145
		3.7167	223.002	1.06393	2.84976	2.85861	0.685694	0.898643	4.33394	1.19267	0.768629	0.851087	4.37216	2.71905	2.30807	2.38678	0.585743	1.18055	0.834633	1.40449	2.04698	1.65854	3.04485	2.64625	3.24807	1.58278	3.93494	2.47433	2.12343	2.2197	0.550598	1.12152
		3.74997	224.998	1.00344	2.81494	2.79323	0.676553	0.862977	4.29278	1.12485	0.758382	0.805426	4.48539	2.68438	2.27872	2.31007	0.588502	1.11342	0.821426	1.38046	2.04615	1.65283	3.00602	2.6981	3.17663	1.53384	4.03685	2.44278	2.09642	2.14836	0.553192	1.05775
		3.78397	227.038	1.00347	2.81451	2.76959	0.659677	0.827848	4.20917	1.12489	0.739465	0.80906	4.36862	2.69597	2.30867	2.30849	0.58879	1.11346	0.794029	1.3818	1.97117	1.68317	3.019	2.69597	3.1585	1.56878	3.93176	2.45333	2.12398	2.1469	0.553463	1.05779
		3.81737	229.042	1.03581	2.798	2.68238	0.662706	0.769613	4.08933	1.16115	0.742861	0.773209	4.38594	2.70667	2.34953	2.31505	0.592043	1.14935	0.751036	1.41386	1.91375	1.62186	3.03098	2.72146	3.16302	1.47927	3.94735	2.46307	2.16157	2.153	0.556521	1.09188
		3.85023	231.014	0.979237	2.73896	2.70602	0.626953	0.800107	4.04096	1.09772	0.702783	0.718162	4.3288	2.66425	2.24142	2.23563	0.593114	1.08657	0.742395	1.38583	1.88089	1.65114	2.98349	2.68033	3.14409	1.52306	3.89592	2.42447	2.06211	2.07914	0.557527	1.03224
		3.88347	233.008	0.978676	2.7666	2.76717	0.664491	0.756985	4.04322	1.0971	0.744861	0.776479	4.36792	2.65025	2.25967	2.31663	0.586731	1.08595	0.751106	1.35172	1.86618	1.66348	2.9678	2.7238	3.1064	1.52667	3.93112	2.41172	2.0789	2.15446	0.551527	1.03165
		3.91823	235.094	1.00751	2.7263	2.67293	0.624573	0.752284	4.00558	1.12941	0.700115	0.682977	4.36238	2.65567	2.20591	2.20668	0.566675	1.11794	0.74078	1.36481	1.84992	1.62435	2.97388	2.72375	3.07796	1.42623	3.92614	2.41666	2.02944	2.05221	0.532674	1.06204
		3.984	239.04	0.979199	2.72656	2.72723	0.587792	0.698415	3.99308	1.09768	0.658886	0.683159	4.28479	2.64063	2.2197	2.26843	0.591673	1.08653	0.685915	1.35077	1.81421	1.60168	2.95703	2.67703	3.11662	1.46497	3.85631	2.40297	2.04212	2.10964	0.556172	1.0322
		4.05	243	0.988013	2.69396	2.65489	0.565236	0.628426	3.88433	1.10756	0.633602	0.645915	4.24196	2.54652	2.11595	2.24919	0.55535	1.09631	0.651774	1.3479	1.78432	1.6089	2.85165	2.63513	2.99734	1.48204	3.81776	2.31734	1.94667	2.09175	0.522029	1.04149
		4.11747	247.048	0.94783	2.64399	2.59107	0.522181	0.595647	3.87204	1.06252	0.585339	0.579604	4.2538	2.58603	2.22872	2.27036	0.553249	1.05172	0.60843	1.28289	1.80021	1.57509	2.89589	2.61873	2.82724	1.47788	3.82842	2.35329	2.05043	2.11143	0.520054	0.999136
		4.1834	251.004	0.991411	2.63792	2.61676	0.52759	0.564952	3.81943	1.11137	0.591402	0.555381	4.23236	2.5668	2.0977	2.16435	0.528457	1.10008	0.596909	1.30535	1.85194	1.53547	2.87435	2.57318	2.77827	1.39471	3.80912	2.33578	1.92988	2.01284	0.49675	1.04508
		4.25063	255.038	0.961013	2.60746	2.41976	0.462196	0.508396	3.75969	1.0773	0.518099	0.52492	4.18599	2.53863	2.1218	2.19339	0.502306	1.06635	0.536214	1.2613	1.77921	1.50236	2.84281	2.53626	2.72286	1.37699	3.76739	2.31016	1.95206	2.03985	0.472168	1.01303
		4.3173	259.038	0.964038	2.66367	2.45198	0.452946	0.490328	3.71866	1.08069	0.50773	0.501968	4.09968	2.50145	2.02599	2.15035	0.503089	1.06971	0.546751	1.25513	1.86855	1.49967	2.80117	2.46095	2.60664	1.35863	3.68971	2.27632	1.86391	1.99983	0.472903	1.01622
		4.38333	263	0.937598	2.70594	2.42287	0.433907	0.456744	3.74331	1.05105	0.486388	0.482287	4.05396	2.54564	2.02678	2.13085	0.509101	1.04037	0.550404	1.23809	1.75964	1.48434	2.85066	2.4936	2.536	1.34216	3.64857	2.31653	1.86464	1.98169	0.478555	0.98835
		4.4507	267.042	0.941445	2.68669	2.40234	0.463115	0.462856	3.72509	1.05536	0.519129	0.463816	4.0456	2.42638	2.05793	2.10741	0.507495	1.04464	0.525044	1.24953	1.7091	1.47092	2.71711	2.46643	2.47503	1.30302	3.64104	2.20801	1.89329	1.95989	0.477046	0.992405
		4.5173	271.038	0.904474	2.73717	2.40557	0.377113	0.429003	3.58096	1.01392	0.422725	0.43705	3.96135	2.40305	1.98869	2.03018	0.474673	1.00361	0.497436	1.24581	1.73389	1.41953	2.69099	2.45755	2.45288	1.39015	3.56522	2.18678	1.8296	1.88806	0.446192	0.953433
		4.584	275.04	0.902756	2.62817	2.5102	0.35261	0.413689	3.60765	1.01199	0.395259	0.42082	3.93673	2.47254	1.98403	2.03604	0.484886	1.00171	0.459923	1.19554	1.662	1.42834	2.76881	2.40311	2.28673	1.38224	3.54305	2.25001	1.82531	1.89351	0.455793	0.951622
		4.65065	279.039	0.887184	2.60643	2.48924	0.367593	0.378627	3.58329	0.994533	0.412054	0.408405	3.84771	2.43427	1.96251	2.04085	0.467342	0.984428	0.444679	1.24096	1.60327	1.41757	2.72595	2.40905	2.22052	1.38095	3.46294	2.21519	1.80551	1.89799	0.439302	0.935207
		4.71665	282.999	0.905706	2.4793	2.35824	0.343144	0.424704	3.5703	1.0153	0.384648	0.39048	3.81525	2.37676	1.97203	1.99047	0.47006	1.00498	0.421496	1.16328	1.59782	1.40743	2.66155	2.37112	2.12436	1.31296	3.43372	2.16285	1.81427	1.85113	0.441856	0.954732
		4.78398	287.039	0.905594	2.48948	2.31251	0.342117	0.321131	3.52023	1.01517	0.383496	0.375159	3.71156	2.39846	1.92283	1.98679	0.466436	1.00486	0.412434	1.15596	1.62368	1.39112	2.68585	2.36385	2.01377	1.30752	3.3404	2.1826	1.76901	1.84772	0.43845	0.954614
		4.85065	291.039	0.855142	2.44173	2.26735	0.31518	0.306018	3.49283	0.958615	0.353301	0.353237	3.81189	2.36823	1.87205	1.95216	0.473025	0.948875	0.387285	1.16521	1.54431	1.35878	2.65199	2.35197	1.98148	1.23498	3.4307	2.15509	1.72229	1.81551	0.444644	0.901431
		4.91732	295.039	0.853947	2.42069	2.29348	0.302307	0.337923	3.47249	0.957275	0.338871	0.34815	3.70608	2.34268	1.83872	2.01487	0.496953	0.947549	0.360169	1.14996	1.49958	1.32432	2.62338	2.2925	1.8688	1.25453	3.33547	2.13184	1.69162	1.87383	0.467135	0.900172
		4.98358	299.015	0.862014	2.36105	2.22437	0.289488	0.306488	3.42398	0.966317	0.324501	0.324229	3.56357	2.28616	1.79607	1.96641	0.450498	0.956499	0.35785	1.15998	1.4965	1.34469	2.56009	2.25188	1.83376	1.22568	3.20721	2.08041	1.65239	1.82876	0.423468	0.908674
		5.05065	303.039	0.880387	2.39357	2.26076	0.276236	0.31428	3.40852	0.986914	0.309646	0.333616	3.67739	2.25006	1.81432	1.88892	0.466807	0.976887	0.386723	1.16123	1.43113	1.32964	2.51966	2.20536	1.68194	1.18046	3.30965	2.04755	1.66918	1.75669	0.438798	0.928042
		5.11748	307.049	0.852715	2.41384	2.22866	0.305498	0.295809	3.46833	0.955893	0.342448	0.340822	3.66148	2.18925	1.74916	1.9016	0.463183	0.946182	0.347313	1.12755	1.4214	1.30672	2.45156	2.15174	1.61227	1.24028	3.29533	1.99221	1.60922	1.76849	0.435392	0.898872
		5.18335	311.001	0.846964	2.33804	2.23451	0.288027	0.325094	3.38232	0.949447	0.322864	0.317568	3.74761	2.12133	1.85985	1.86075	0.456346	0.9398	0.32399	1.11278	1.3813	1.27383	2.37551	2.12193	1.56943	1.21519	3.37285	1.93041	1.71106	1.7305	0.428966	0.89281
		5.25075	315.045	0.863918	2.33462	2.27277	0.269853	0.324691	3.37942	0.968452	0.302492	0.330649	3.7472	2.08523	1.85082	1.75028	0.427971	0.958613	0.344854	1.0853	1.35947	1.29173	2.33508	2.07952	1.54011	1.22093	3.37248	1.89756	1.70276	1.62776	0.402293	0.910682
		5.31688	319.013	0.854731	2.36277	2.31525	0.263957	0.342961	3.37102	0.958154	0.295883	0.299945	3.78744	2.02565	1.79131	1.82489	0.436826	0.948419	0.32968	1.09235	1.36612	1.29183	2.26836	2.06175	1.38434	1.22608	3.4087	1.84334	1.64801	1.69715	0.410616	0.900998
		5.38398	323.039	0.822952	2.32674	2.23128	0.261631	0.325363	3.3528	0.922529	0.293276	0.341246	3.6715	1.95108	1.78655	1.78475	0.421176	0.913156	0.345065	1.0862	1.35307	1.26208	2.18486	2.06779	1.39377	1.22484	3.30435	1.77548	1.64363	1.65981	0.395906	0.867498
		5.45008	327.005	0.797072	2.24487	2.25734	0.241294	0.331206	3.19984	0.893518	0.270478	0.314056	3.60923	2.00128	1.74578	1.83075	0.449469	0.88444	0.296804	1.05634	1.29232	1.29014	2.24108	2.06724	1.29067	1.22138	3.2483	1.82117	1.60612	1.7026	0.422501	0.840218
		5.51665	330.999	0.787811	2.22476	2.24303	0.259847	0.277069	3.22738	0.883136	0.291275	0.315267	3.60139	1.99093	1.77177	1.76533	0.455111	0.874163	0.306077	1.04605	1.268	1.25471	2.22948	2.00685	1.24106	1.19698	3.24125	1.81174	1.63003	1.64176	0.427804	0.830455
		5.58398	335.039	0.79035	2.19909	2.16609	0.250651	0.297488	3.20592	0.885983	0.280968	0.317992	3.5631	2.07472	1.70194	1.74311	0.46726	0.876981	0.329891	1.06066	1.28366	1.26602	2.32332	2.07221	1.23647	1.29688	3.20679	1.888	1.56579	1.62109	0.439224	0.833132
		5.65018	339.011	0.776645	2.17711	2.20111	0.261199	0.271897	3.17619	0.870619	0.292791	0.335312	3.56993	2.00745	1.70938	1.71215	0.42237	0.861774	0.293572	1.07188	1.25056	1.22011	2.24798	2.04164	1.13982	1.19273	3.21294	1.82678	1.57263	1.5923	0.397028	0.818685
		5.71732	343.039	0.772799	2.15272	2.13082	0.240104	0.309981	3.20217	0.866307	0.269145	0.325501	3.50289	2.05554	1.66167	1.7188	0.432213	0.857505	0.303126	1.05329	1.26456	1.22958	2.30183	2.07338	1.1842	1.18565	3.1526	1.87054	1.52874	1.59848	0.40628	0.81463
		5.7834	347.004	0.752633	2.15888	2.2676	0.258602	0.288353	3.14512	0.843701	0.28988	0.323745	3.49234	1.99813	1.65334	1.78982	0.426077	0.835129	0.347313	1.04662	1.24309	1.21783	2.23754	2.06013	1.13104	1.22746	3.14311	1.8183	1.52108	1.66453	0.400512	0.793373
		5.8504	351.024	0.766823	2.19096	2.21641	0.256763	0.277405	3.12774	0.859609	0.287819	0.31242	3.43761	2.01884	1.62874	1.62844	0.422988	0.850876	0.329751	1.03478	1.24748	1.19925	2.26074	2.02961	1.08344	1.23864	3.09385	1.83715	1.49844	1.51445	0.397609	0.808332
		5.91733	355.04	0.73706	2.2002	2.21355	0.24654	0.304339	3.11419	0.826244	0.27636	0.287531	3.40668	2.00331	1.57895	1.62678	0.44951	0.81785	0.315279	1.03503	1.23134	1.2335	2.24335	2.03585	1.09053	1.20718	3.06601	1.82301	1.45264	1.51291	0.422539	0.776957
		5.98333	359	0.754836	2.15862	2.251	0.259792	0.283853	3.05586	0.846171	0.291214	0.300188	3.43036	1.98708	1.61327	1.55733	0.423235	0.837574	0.32111	1.02236	1.20999	1.22934	2.22517	2.05667	1.00362	1.22296	3.08733	1.80824	1.48421	1.44832	0.397841	0.795695
		6.05067	363.04	0.768093	2.14553	2.21946	0.236047	0.24288	3.02599	0.861032	0.264597	0.291952	3.47909	2.00982	1.52757	1.59932	0.410469	0.852284	0.335581	1.01724	1.17665	1.22731	2.25063	2.03611	0.960454	1.22039	3.13118	1.82893	1.40537	1.48737	0.385841	0.80967
		6.1167	367.002	0.742176	2.12765	2.32297	0.232856	0.24288	2.99499	0.83198	0.26102	0.298977	3.52321	1.89672	1.51855	1.57404	0.414216	0.823527	0.305655	1.0094	1.13976	1.23918	2.12399	1.91987	0.995006	1.24775	3.17089	1.72602	1.39706	1.46386	0.389363	0.78235
		6.184	371.04	0.755844	2.06237	2.30157	0.29825	0.273039	3.00049	0.847302	0.334324	0.276146	3.53894	1.90422	1.56695	1.55558	0.4241	0.838693	0.369723	0.994028	1.12469	1.20194	2.13239	1.90443	0.919378	1.23429	3.18505	1.73284	1.44159	1.44669	0.398654	0.796758
		6.25067	375.04	0.751998	2.09257	2.25871	0.275695	0.268538	2.90912	0.84299	0.30904	0.283231	3.46241	1.84903	1.48383	1.56634	0.389507	0.834425	0.325114	0.993204	1.09111	1.21989	2.07058	1.86858	0.92107	1.21499	3.11617	1.68262	1.36513	1.4567	0.366136	0.792704
		6.31663	378.998	0.721861	2.09189	2.15414	0.241618	0.273106	2.92049	0.809206	0.270842	0.274572	3.53818	1.8476	1.48145	1.49121	0.41018	0.800985	0.291675	1.02558	1.0815	1.16401	2.06898	1.88711	0.873147	1.14844	3.18436	1.68132	1.36294	1.38683	0.38557	0.760936
		6.384	383.04	0.726081	2.06211	2.09306	0.227501	0.224073	2.90693	0.813937	0.255017	0.252407	3.43319	1.80997	1.52311	1.50284	0.378923	0.805667	0.295399	1.0024	1.03702	1.1478	2.02684	1.93078	0.804929	1.15854	3.08987	1.64707	1.40126	1.39764	0.356187	0.765384
		6.45003	387.002	0.724438	2.11525	2.13318	0.234316	0.244291	2.79394	0.812095	0.262657	0.24623	3.47962	1.80617	1.4753	1.44494	0.403715	0.803844	0.281208	1.00437	0.936529	1.15696	2.02259	1.90539	0.817332	1.10816	3.13165	1.64362	1.35728	1.34379	0.379492	0.763652
		6.51737	391.042	0.7486	2.08881	2.06842	0.230963	0.266053	2.77226	0.83918	0.258898	0.255435	3.42011	1.79389	1.52817	1.42185	0.407421	0.830654	0.29568	0.980536	0.972476	1.15177	2.00884	1.88838	0.799613	1.12345	3.0781	1.63244	1.40592	1.32232	0.382976	0.789121
		6.58343	395.006	0.705019	2.14297	2.14376	0.192126	0.237171	2.71181	0.790326	0.215364	0.239569	3.32385	1.77589	1.50555	1.45447	0.397167	0.782297	0.241517	0.985309	1.01578	1.11234	1.98868	1.86888	0.809923	1.12642	2.99146	1.61606	1.38511	1.35266	0.373337	0.743182
		6.64997	398.998	0.718762	2.09497	1.98526	0.232964	0.235492	2.69931	0.805732	0.261141	0.235572	3.32891	1.77584	1.42918	1.45089	0.382259	0.797546	0.268634	0.961647	0.926919	1.12505	1.98862	1.8537	0.764578	1.1234	2.99602	1.61601	1.31485	1.34933	0.359323	0.757668
		6.7175	403.05	0.681044	2.1179	1.99011	0.215818	0.20352	2.67587	0.763451	0.241921	0.240295	3.31678	1.75734	1.46896	1.39788	0.379499	0.755694	0.274043	0.932689	0.927987	1.09812	1.96791	1.85314	0.775693	1.09753	2.9851	1.59918	1.35144	1.30003	0.356729	0.717909
		6.7835	407.01	0.732952	2.13005	1.92486	0.206622	0.216214	2.65532	0.82164	0.231613	0.228063	3.19082	1.66625	1.46806	1.35354	0.375999	0.813292	0.238356	0.980786	0.877091	1.10105	1.8659	1.78204	0.769008	1.06061	2.87174	1.51629	1.35062	1.25879	0.353439	0.772627
		6.85068	411.041	0.698895	2.09608	1.90128	0.18715	0.246171	2.65426	0.783461	0.209786	0.243263	3.1127	1.70862	1.39457	1.3796	0.375257	0.775501	0.230558	0.920646	0.856804	1.08751	1.91334	1.78849	0.709729	1.05458	2.80143	1.55484	1.283	1.28303	0.352742	0.736726
		6.91768	415.061	0.707782	2.07486	1.81824	0.20143	0.240462	2.56189	0.793424	0.225793	0.242476	3.08978	1.68238	1.39675	1.31015	0.39173	0.785363	0.257956	0.906679	0.821331	1.09787	1.88396	1.82313	0.720925	1.03286	2.78081	1.53096	1.28501	1.21844	0.368227	0.746095
		6.98408	419.045	0.682538	2.03987	1.92349	0.196129	0.226357	2.56274	0.765125	0.219851	0.23103	3.09238	1.68465	1.4022	1.24832	0.385265	0.757351	0.258447	0.937386	0.804485	1.06222	1.8865	1.76686	0.748872	1.03513	2.78314	1.53303	1.29003	1.16093	0.362149	0.719484
		7.05018	423.011	0.702778	2.04962	1.94184	0.18834	0.237641	2.5537	0.787815	0.21112	0.224732	2.99546	1.6773	1.40746	1.29091	0.345976	0.77981	0.247418	0.911401	0.792977	1.07177	1.87827	1.79058	0.690802	0.998367	2.69592	1.52634	1.29486	1.20055	0.325218	0.74082
		7.11678	427.007	0.707073	2.12132	1.89481	0.201538	0.212587	2.50936	0.792629	0.225914	0.213832	2.9891	1.75503	1.35509	1.24902	0.374351	0.784576	0.238988	0.930915	0.765453	1.05541	1.96531	1.78915	0.688869	1.05774	2.69019	1.59707	1.24668	1.16158	0.35189	0.745347
		7.18365	431.019	0.699903	2.11713	1.90091	0.201213	0.203184	2.53796	0.784591	0.22555	0.239205	2.9749	1.74945	1.29369	1.25278	0.372169	0.77662	0.246154	0.902831	0.744928	1.03776	1.95907	1.76894	0.683554	1.01336	2.67741	1.592	1.1902	1.16508	0.349839	0.737789
		7.25002	435.001	0.705915	2.08094	1.85401	0.203647	0.205669	2.44714	0.791331	0.228279	0.23315	2.92471	1.77175	1.2683	1.23178	0.360596	0.783291	0.225781	0.906554	0.733895	0.997062	1.98404	1.87203	0.670747	1.00906	2.63224	1.61229	1.16684	1.14556	0.338961	0.744127
		7.31685	439.011	0.694189	2.1096	1.82962	0.191964	0.220043	2.41162	0.778186	0.215182	0.206686	2.89608	1.77027	1.31204	1.23686	0.385841	0.77028	0.24215	0.885716	0.72298	0.988908	1.98238	1.90037	0.666076	0.967491	2.60647	1.61094	1.20708	1.15028	0.362691	0.731766
		7.38342	443.005	0.712824	2.125	1.79081	0.183472	0.219976	2.36939	0.799076	0.205663	0.234845	2.83198	1.79577	1.20571	1.18219	0.369615	0.790957	0.262662	0.858306	0.723336	1.0011	2.01094	1.94871	0.656814	0.961257	2.54878	1.63415	1.10926	1.09944	0.347438	0.751409
		7.45015	447.009	0.679513	2.05912	1.75068	0.171194	0.202042	2.34101	0.761734	0.1919	0.220251	2.85484	1.7858	1.23815	1.23546	0.348447	0.753995	0.228381	0.875996	0.718235	1.01146	1.99978	1.83196	0.658586	0.97714	2.56935	1.62508	1.1391	1.14898	0.327541	0.716295
		7.51695	451.017	0.692509	1.98469	1.71566	0.165406	0.196333	2.26135	0.776302	0.185412	0.224914	2.81643	1.69495	1.17199	1.16111	0.326456	0.768415	0.273692	0.866252	0.681931	1.01371	1.89804	1.84324	0.649565	0.922217	2.53478	1.54241	1.07823	1.07984	0.306868	0.729994
		7.58332	454.999	0.674023	1.89074	1.74621	0.154372	0.228372	2.30047	0.75558	0.173043	0.215709	2.82986	1.67952	1.20333	1.17555	0.32798	0.747904	0.226906	0.8694	0.700439	0.978256	1.88076	1.77564	0.677513	0.944582	2.54687	1.52836	1.10707	1.09326	0.308301	0.710508
		7.65015	459.009	0.639405	1.85857	1.84859	0.158266	0.197004	2.20959	0.716774	0.177409	0.248592	2.81678	1.59429	1.11843	1.15412	0.331521	0.709491	0.183843	0.864678	0.673864	0.972404	1.78532	1.74137	0.625242	0.986591	2.5351	1.4508	1.02895	1.07333	0.31163	0.674017
		7.71672	463.003	0.637053	1.95636	1.78539	0.164	0.210908	2.15507	0.714136	0.183836	0.244111	2.79398	1.56169	1.12617	1.18141	0.34437	0.706881	0.235195	0.846813	0.739827	0.964446	1.74881	1.66372	0.658022	1.01034	2.51458	1.42114	1.03607	1.09871	0.323708	0.671537
		7.78355	467.013	0.615431	1.90768	1.83167	0.155562	0.193713	2.19808	0.689898	0.174377	0.220432	2.69506	1.48238	1.15404	1.14318	0.32695	0.682888	0.255076	0.834595	0.716574	0.977399	1.66	1.62142	0.663257	1.04513	2.42556	1.34897	1.06171	1.06316	0.307333	0.648744
		7.85028	471.017	0.614646	1.82341	1.82601	0.168219	0.244492	2.13354	0.689019	0.188565	0.230303	2.74255	1.42389	1.1342	1.08554	0.317396	0.682018	0.206041	0.811733	0.687863	0.948995	1.5945	1.56013	0.66511	1.02949	2.46829	1.29574	1.04346	1.00955	0.298352	0.647917
		7.91665	474.999	0.610837	1.73691	1.90066	0.167624	0.256314	2.11193	0.684749	0.187898	0.204929	2.77807	1.44209	1.14332	1.14406	0.402809	0.677792	0.242431	0.819479	0.669712	0.941012	1.61488	1.56749	0.67413	1.0521	2.50026	1.3123	1.05186	1.06397	0.37864	0.643902
		7.98345	479.007	0.606393	1.68771	1.88747	0.17233	0.213393	2.11362	0.679767	0.193173	0.235451	2.72941	1.41442	1.18211	1.11572	0.37011	0.67286	0.205269	0.810434	0.645391	0.927888	1.5839	1.4771	0.66672	1.05463	2.45647	1.28712	1.08754	1.03762	0.347903	0.639217
		8.05003	483.002	0.627381	1.66119	1.81121	0.183418	0.252485	2.10091	0.703294	0.205602	0.234664	2.61535	1.40707	1.13301	1.12691	0.33564	0.696148	0.217071	0.781376	0.616325	0.925586	1.57567	1.44962	0.63249	1.0192	2.35382	1.28043	1.04237	1.04803	0.315501	0.661341
		8.11687	487.012	0.634364	1.64451	1.77538	0.147502	0.221453	2.0524	0.711122	0.165343	0.209895	2.62684	1.35923	1.11982	1.10076	0.308006	0.703897	0.195153	0.789346	0.60885	0.887754	1.52209	1.48995	0.659955	0.994458	2.36416	1.2369	1.03023	1.02371	0.289526	0.668702
		8.18343	491.006	0.603219	1.64006	1.75137	0.182931	0.209027	2.0166	0.676208	0.205057	0.234966	2.54601	1.37476	1.06259	1.05187	0.330739	0.669338	0.232034	0.746995	0.604105	0.884987	1.53949	1.48436	0.624034	0.918357	2.29141	1.25104	0.97758	0.978236	0.310894	0.635871
		8.25027	495.016	0.58619	1.66624	1.6817	0.177252	0.203251	1.94767	0.657119	0.19869	0.255435	2.50636	1.34591	1.13251	1.09166	0.283667	0.650443	0.201826	0.793419	0.633646	0.873773	1.50718	1.49177	0.639336	0.918357	2.25573	1.22478	1.04191	1.01525	0.266647	0.617921
		8.3168	499.008	0.616177	1.65939	1.68182	0.178496	0.210035	1.8892	0.690735	0.200085	0.217647	2.44686	1.35642	1.0738	0.99414	0.351701	0.683717	0.226133	0.751918	0.533397	0.875903	1.51894	1.47989	0.638048	0.921623	2.20217	1.23434	0.987891	0.92455	0.330599	0.649531
		8.38337	503.002	0.596684	1.64784	1.66652	0.152208	0.223939	1.86851	0.668883	0.170618	0.225943	2.36615	1.33309	1.08094	0.997726	0.333251	0.662087	0.199859	0.768558	0.541583	0.898945	1.49282	1.45836	0.643444	0.90475	2.12953	1.21311	0.994461	0.927885	0.313256	0.628982
		8.45017	507.01	0.602846	1.64861	1.62777	0.151505	0.2232	1.83356	0.67579	0.16983	0.246715	2.38117	1.32194	1.08649	1.03595	0.319043	0.668924	0.227538	0.752967	0.534583	0.841524	1.48034	1.48421	0.638531	0.890401	2.14305	1.20297	0.999572	0.963433	0.2999	0.635478
		8.51673	511.004	0.618642	1.62825	1.64575	0.160213	0.213998	1.77763	0.693498	0.179591	0.234664	2.31796	1.3179	1.03957	1.02799	0.305741	0.686452	0.216719	0.761437	0.552972	0.867553	1.47581	1.34384	0.673244	0.848342	2.08616	1.19929	0.956409	0.95603	0.287396	0.652129
		8.58353	515.012	0.607364	1.62611	1.63274	0.177306	0.22864	1.76315	0.680855	0.198751	0.245504	2.30317	1.25852	1.10008	1.03674	0.317725	0.673938	0.238567	0.766084	0.492229	0.84385	1.40931	1.36264	0.658183	0.884958	2.07285	1.14525	1.01207	0.964164	0.298662	0.640241
		8.65027	519.016	0.5928	1.65768	1.68425	0.173357	0.251746	1.7056	0.664529	0.194325	0.220796	2.31548	1.25753	1.01527	1.01155	0.295198	0.657777	0.218967	0.787147	0.520109	0.843189	1.40821	1.36528	0.615738	0.900841	2.08393	1.14435	0.934053	0.940738	0.277486	0.624888
		8.71667	523	0.574688	1.64177	1.69601	0.215926	0.234619	1.63731	0.644225	0.242042	0.245504	2.30794	1.26991	0.980758	1.00682	0.286673	0.63768	0.232736	0.718862	0.483331	0.845932	1.42207	1.35492	0.644652	0.888422	2.07715	1.15562	0.902297	0.936344	0.269473	0.605796
		8.78357	527.014	0.563485	1.62218	1.72941	0.179956	0.222192	1.60935	0.631667	0.201722	0.237147	2.27589	1.24604	0.972228	0.928628	0.276254	0.625249	0.237373	0.773455	0.513347	0.865717	1.39534	1.44125	0.619362	0.921227	2.0483	1.13389	0.89445	0.863624	0.259679	0.593987
		8.85003	531.002	0.548846	1.62389	1.64382	0.198509	0.248589	1.58817	0.615256	0.222519	0.231999	2.2515	1.27538	0.969351	0.938511	0.295363	0.609005	0.215525	0.743847	0.477162	0.844168	1.4282	1.40484	0.567574	0.920584	2.02635	1.1606	0.891803	0.872816	0.277641	0.578555
		8.91687	535.012	0.581746	1.63946	1.60786	0.190341	0.221924	1.56663	0.652137	0.213363	0.229577	2.17857	1.27272	0.96945	0.996851	0.3092	0.645512	0.245662	0.734902	0.468857	0.841744	1.42522	1.3507	0.631363	0.900891	1.96071	1.15817	0.891894	0.927072	0.290648	0.613236
		8.98357	539.014	0.570095	1.64588	1.67293	0.186231	0.208759	1.57962	0.639076	0.208755	0.243929	2.12007	1.23405	0.992561	0.978396	0.315337	0.632583	0.190235	0.745197	0.435283	0.878156	1.38192	1.36274	0.622503	0.882533	1.90806	1.12299	0.913156	0.909908	0.296416	0.600954
		9.04997	542.998	0.556315	1.60823	1.61676	0.198293	0.230185	1.52532	0.623629	0.222276	0.264882	2.1824	1.23297	0.958639	0.918394	0.274442	0.617293	0.233298	0.779777	0.4634	0.884841	1.3807	1.35314	0.605912	0.915487	1.96416	1.122	0.881948	0.854107	0.257975	0.586428
		9.11682	547.009	0.564643	1.60669	1.60208	0.192126	0.202512	1.50413	0.632964	0.215364	0.221341	2.14298	1.19381	0.940488	0.948133	0.275595	0.626533	0.197471	0.759813	0.475739	0.922133	1.33685	1.37294	0.652787	0.926868	1.92868	1.08636	0.865249	0.881763	0.259059	0.595207
		9.18348	551.009	0.546605	1.59796	1.68263	0.176224	0.20493	1.47257	0.612745	0.197538	0.22346	2.0935	1.21881	0.955763	0.931339	0.272012	0.606519	0.253249	0.723359	0.475145	0.906927	1.36485	1.36294	0.602529	0.934933	1.88415	1.10912	0.879302	0.866145	0.255691	0.576193
		9.25018	555.011	0.567182	1.60909	1.63722	0.202836	0.250605	1.44326	0.635811	0.227369	0.236844	2.07559	1.25891	0.95249	0.957841	0.305	0.629351	0.282894	0.766734	0.45035	0.938074	1.40975	1.33988	0.599307	0.89713	1.86803	1.14561	0.87629	0.890792	0.2867	0.597884
		9.31688	559.013	0.547987	1.58864	1.5938	0.204513	0.210505	1.37639	0.614294	0.229249	0.266033	2.01102	1.20594	0.967863	0.986268	0.267564	0.608052	0.234352	0.793494	0.436351	0.965646	1.35044	1.34415	0.62951	0.905294	1.80992	1.0974	0.890434	0.917229	0.251511	0.57765
		9.38375	563.025	0.530137	1.58744	1.53969	0.192721	0.221789	1.39009	0.594283	0.216031	0.268697	1.95034	1.16791	0.899425	0.902475	0.251421	0.588245	0.25901	0.789346	0.423301	0.943094	1.30785	1.32719	0.603576	0.873726	1.7553	1.0628	0.827471	0.839302	0.236336	0.558833
		9.45012	567.007	0.539249	1.5788	1.51064	0.203215	0.214938	1.38203	0.604498	0.227794	0.254163	1.88029	1.17082	1.01369	0.883583	0.236018	0.598356	0.263435	0.776728	0.414996	0.906658	1.31111	1.32927	0.603818	0.872934	1.69226	1.06545	0.932593	0.821732	0.221857	0.568438
		9.51668	571.001	0.545971	1.62132	1.59231	0.196183	0.217155	1.36869	0.612033	0.219912	0.236723	1.89437	1.1759	0.942075	0.897052	0.270118	0.605815	0.252687	0.78295	0.420691	0.960552	1.3168	1.28585	0.587226	0.871549	1.70493	1.07007	0.866709	0.834259	0.253911	0.575524
		9.58348	575.009	0.554037	1.58941	1.51605	0.211544	0.233208	1.27618	0.621075	0.237131	0.250772	1.90303	1.13275	0.935826	0.870288	0.297298	0.614765	0.235335	0.73925	0.408115	0.954259	1.26848	1.27026	0.575225	0.90376	1.71273	1.0308	0.86096	0.809368	0.27946	0.584027
		9.65012	579.007	0.512137	1.56973	1.5757	0.220253	0.211647	1.2271	0.574105	0.246893	0.211046	1.89543	1.10873	0.938604	0.905974	0.276131	0.568272	0.255638	0.755091	0.434808	0.946056	1.24158	1.2888	0.6072	0.880505	1.70589	1.00894	0.863515	0.842556	0.259563	0.539859
		9.71705	583.023	0.529838	1.55553	1.59946	0.225986	0.2232	1.22731	0.593948	0.25332	0.243445	1.86892	1.14819	0.968855	0.861016	0.284532	0.587914	0.241798	0.734503	0.38415	0.993707	1.28576	1.32729	0.572165	0.870064	1.68203	1.04485	0.891347	0.800745	0.26746	0.558518
		9.78342	587.005	0.537755	1.62697	1.64058	0.216304	0.21702	1.20196	0.602823	0.242467	0.202144	1.8159	1.16772	0.920849	0.88297	0.296845	0.596699	0.272989	0.770432	0.436825	0.962707	1.30763	1.27402	0.590689	0.890648	1.63431	1.06262	0.847181	0.821162	0.279035	0.566864
		9.84998	590.999	0.537157	1.60233	1.58634	0.213762	0.208289	1.16913	0.602153	0.239617	0.231333	1.80405	1.1251	0.86828	0.86539	0.269582	0.596036	0.251423	0.749269	0.373354	0.936286	1.25991	1.2662	0.565722	0.899456	1.62365	1.02384	0.798818	0.804812	0.253407	0.566234
		9.91678	595.007	0.530809	1.5545	1.64164	0.21003	0.247179	1.06984	0.595037	0.235433	0.223702	1.74314	1.12599	0.896052	0.907023	0.255498	0.588991	0.269336	0.759488	0.404556	0.977277	1.26091	1.23954	0.564514	0.90376	1.56882	1.02465	0.824368	0.843532	0.240168	0.559542
		9.98335	599.001	0.522593	1.55886	1.5953	0.224688	0.23885	1.05317	0.585827	0.251864	0.247199	1.69695	1.07046	1.05981	0.871425	0.263323	0.579875	0.270039	0.719936	0.379879	0.961091	1.19872	1.23903	0.586582	0.887927	1.52725	0.974115	0.975025	0.810425	0.247523	0.550881
		10.0502	603.011	0.502913	1.56323	1.53913	0.210517	0.253157	1.05268	0.563765	0.235979	0.206928	1.67904	1.12195	1.14293	0.842823	0.253315	0.558037	0.260414	0.718237	0.378337	0.937241	1.25638	1.22476	0.548566	0.882583	1.51114	1.02097	1.05149	0.783826	0.238116	0.530136
		10.1167	607.005	0.520913	1.61448	1.54149	0.233667	0.22367	1.02853	0.583943	0.261929	0.25592	1.65948	1.12131	1.24043	0.869151	0.254715	0.57801	0.270952	0.726732	0.398624	0.888024	1.25566	1.26224	0.578447	0.906235	1.49353	1.02039	1.14119	0.80831	0.239432	0.54911
		10.1833	610.997	0.548846	1.62577	1.63965	0.370676	0.279621	1.00318	0.615256	0.41551	0.282807	1.65194	1.15233	1.0488	0.891017	0.246273	0.609005	0.28444	0.71214	0.404674	0.944465	1.2904	1.23832	0.628624	0.892281	1.48674	1.04862	0.964896	0.828646	0.231497	0.578555
		10.2501	615.008	0.537008	1.67317	1.59567	0.436503	0.280024	1.03051	0.601986	0.489299	0.265972	1.70543	1.12989	0.993454	0.878684	0.259698	0.59587	0.272849	0.741723	0.407522	0.93947	1.26527	1.29748	0.613321	0.878377	1.53489	1.0282	0.913977	0.817177	0.244117	0.566076
		10.3167	619	0.56285	1.74504	1.5915	0.446888	0.284054	1.04258	0.630955	0.50094	0.29831	1.71904	1.19928	0.98542	0.94201	0.275719	0.624544	0.319986	0.743522	0.410369	0.948309	1.34298	1.36461	0.634907	0.909649	1.54714	1.09135	0.906586	0.876069	0.259175	0.593317
		10.3836	623.018	0.596534	1.83385	1.61135	0.555608	0.295674	1.01412	0.668715	0.62281	0.294798	1.74691	1.27193	1.00635	0.90886	0.299646	0.661921	0.326379	0.81738	0.420928	0.984157	1.42433	1.36741	0.629913	0.890302	1.57222	1.15746	0.92584	0.84524	0.281667	0.628825
		10.4501	627.008	0.59463	1.87611	1.68748	0.626412	0.314885	1.04159	0.66658	0.702177	0.300006	1.83598	1.32031	1.05148	1.01706	0.284326	0.659808	0.354619	0.790246	0.442045	1.00443	1.47852	1.43383	0.685325	0.977981	1.65239	1.20149	0.96736	0.945862	0.267266	0.626817
		10.5169	631.012	0.640974	1.87218	1.81127	0.684234	0.35532	1.12958	0.718532	0.766992	0.348937	1.84541	1.41452	1.09532	1.11327	0.358496	0.711231	0.409694	0.825151	0.453316	1.03548	1.58401	1.51051	0.738724	0.998318	1.66087	1.28721	1.00769	1.03534	0.336986	0.67567
		10.5834	635.006	0.657368	1.94028	1.7834	0.778782	0.360089	1.11228	0.73691	0.872976	0.343426	1.93908	1.54048	1.13271	1.25068	0.356025	0.729423	0.443695	0.841941	0.49911	1.04525	1.72506	1.62101	0.771263	1.01257	1.74517	1.40184	1.0421	1.16313	0.334663	0.692951
		10.65	639	0.651057	2.09754	1.84772	0.880687	0.358074	1.15853	0.729835	0.987207	0.362018	1.99199	1.69515	1.20799	1.31733	0.35236	0.72242	0.495961	0.838443	0.469213	1.06966	1.89827	1.75427	0.818782	1.06457	1.79279	1.54259	1.11135	1.22511	0.331218	0.686299
		10.7168	643.01	0.691314	2.09985	1.90414	1.03652	0.430414	1.19808	0.774963	1.16189	0.393145	2.13762	1.76425	1.33099	1.43777	0.350548	0.767089	0.581946	0.871674	0.482145	1.10867	1.97564	1.79804	0.99404	1.0997	1.92386	1.60547	1.22451	1.33712	0.329515	0.728735
		10.7834	647.002	0.70289	2.2577	1.98016	1.13258	0.471521	1.30584	0.78794	1.26957	0.492945	2.24726	1.8513	1.35717	1.52698	0.371098	0.779935	0.648542	0.893686	0.517143	1.13597	2.07313	1.92007	1.01571	1.11395	2.02253	1.68468	1.2486	1.42009	0.348832	0.740938
		10.8503	651.016	0.704086	2.26412	1.894	1.30562	0.530763	1.32936	0.78928	1.46353	0.525828	2.35984	2.00045	1.34924	1.70087	0.387365	0.781261	0.669406	0.926242	0.531854	1.12395	2.24014	2.05434	1.08151	1.09104	2.12386	1.82041	1.2413	1.58181	0.364123	0.742198
		10.9167	655.004	0.685712	2.39742	2.06886	1.49309	0.645419	1.40746	0.768683	1.67368	0.601708	2.50106	2.1089	1.52857	1.75343	0.385594	0.760874	0.792835	0.942083	0.579191	1.15013	2.36159	2.08399	1.3096	1.09015	2.25095	1.9191	1.40628	1.63069	0.362459	0.72283
		10.9833	658.998	0.737882	2.44636	1.97624	1.67851	0.729379	1.55935	0.827165	1.88153	0.650578	2.64092	2.21573	1.56497	1.8779	0.378387	0.818761	0.923147	0.94733	0.592597	1.17971	2.48122	2.20186	1.37709	1.10599	2.37683	2.01632	1.43977	1.74644	0.355684	0.777823
		11.0501	663.008	0.726156	2.51206	2.03396	1.83818	0.841886	1.65744	0.814021	2.06051	0.760431	2.70626	2.25686	1.57588	1.96309	0.410345	0.80575	1.04327	0.961322	0.594021	1.19959	2.52728	2.27245	1.47109	1.13929	2.43563	2.05375	1.44981	1.82567	0.385724	0.765463
		11.1167	667	0.727127	2.51343	2.119	1.927	1.01511	1.75849	0.815109	2.16007	0.962575	2.78438	2.35033	1.61168	2.03857	0.398485	0.806828	1.17576	0.999525	0.597342	1.21896	2.63194	2.3086	1.66342	1.11143	2.50594	2.1388	1.48275	1.89587	0.374575	0.766486
		11.1835	671.01	0.720704	2.55741	2.07819	2.00564	1.15066	1.90905	0.807909	2.24823	1.09405	2.80529	2.29943	1.6215	2.06175	0.44428	0.7997	1.35736	0.988382	0.659746	1.19592	2.57495	2.35542	1.72632	1.16294	2.52476	2.09248	1.49178	1.91743	0.417623	0.759715
		11.2501	675.004	0.742176	2.56194	2.09424	2.14119	1.3218	2.09731	0.83198	2.40017	1.22837	2.78226	2.28878	1.68161	2.13986	0.481262	0.823527	1.59677	1.02558	0.698897	1.23776	2.56302	2.44043	1.91809	1.1334	2.50403	2.08279	1.54708	1.99007	0.452386	0.78235
		11.3169	679.013	0.724886	2.55296	2.14226	2.26122	1.46897	2.20895	0.812597	2.53471	1.35554	2.80093	2.37696	1.64194	2.15	0.439379	0.804341	1.82009	0.981411	0.753589	1.23147	2.66177	2.32912	2.04881	1.19372	2.52084	2.16303	1.51058	1.9995	0.413016	0.764124
		11.3835	683.008	0.718538	2.42608	2.10817	2.36615	1.54138	2.45032	0.805481	2.65234	1.47102	2.79421	2.28937	1.73081	2.18193	0.473684	0.797297	2.0189	1.03158	0.820857	1.23123	2.56368	2.38346	2.26144	1.15765	2.51479	2.08332	1.59234	2.02919	0.445263	0.757432
		11.45	687.001	0.752446	2.45474	2.1167	2.48217	1.7952	2.53626	0.843492	2.78239	1.63453	2.92901	2.3775	1.81353	2.26389	0.477061	0.834922	2.2314	1.0074	0.862024	1.21563	2.66238	2.45562	2.45345	1.19837	2.63611	2.16353	1.66845	2.10541	0.448438	0.793176
		11.517	691.019	0.723206	2.46141	2.10158	2.65721	2.00793	2.71146	0.810713	2.9786	1.80706	2.95776	2.36887	1.78288	2.25295	0.442921	0.802477	2.39052	1.02041	0.890616	1.2432	2.65271	2.47583	2.66664	1.22246	2.66198	2.15567	1.64025	2.09525	0.416345	0.762353
		11.5834	695.003	0.743147	2.41786	2.11607	2.75657	2.23207	2.92077	0.833068	3.08998	1.96984	3.05997	2.37375	1.83148	2.26249	0.443538	0.824604	2.4215	1.03173	1.00107	1.31335	2.65818	2.45491	2.81717	1.21687	2.75398	2.16012	1.68496	2.10411	0.416926	0.783374
		11.6502	699.013	0.733326	2.37902	2.12348	2.87059	2.40019	3.0947	0.822058	3.21779	2.16593	3.27283	2.47654	1.93543	2.31479	0.500947	0.813706	2.59262	1.05057	1.06395	1.33429	2.77328	2.5	3.00209	1.15938	2.94555	2.25365	1.78059	2.15275	0.47089	0.773021
		11.7167	703.005	0.730226	2.35566	2.20664	3.02507	2.52626	3.2223	0.818584	3.39095	2.26997	3.33504	2.54435	1.86778	2.25566	0.465036	0.810267	2.74907	1.07368	1.16016	1.32819	2.84922	2.60923	3.09729	1.21707	3.00154	2.31536	1.71836	2.09777	0.437134	0.769754
		11.7835	707.009	0.73762	2.35387	2.15725	3.06104	2.7496	3.35753	0.826872	3.43127	2.50354	3.43378	2.55027	1.98106	2.26616	0.450128	0.818471	2.8713	1.0363	1.24843	1.31896	2.85585	2.60949	3.23977	1.16512	3.0904	2.32075	1.82257	2.10753	0.42312	0.777548
		11.8503	711.017	0.719135	2.3999	2.1585	3.24467	3.00249	3.46536	0.80615	3.63712	2.68068	3.43207	2.58396	1.94198	2.24272	0.45334	0.79796	2.96642	1.06946	1.28663	1.30686	2.89357	2.711	3.38072	1.19857	3.08887	2.3514	1.78662	2.08573	0.42614	0.758062
		11.9167	715.003	0.704384	2.42779	2.23258	3.42955	3.06992	3.70496	0.789615	3.84436	2.83492	3.50094	2.63382	1.87254	2.33683	0.446298	0.781592	3.26526	1.03173	1.34441	1.31301	2.94941	2.66824	3.52304	1.24053	3.15085	2.39678	1.72274	2.17325	0.41952	0.742513
		11.9835	719.011	0.719994	2.40948	2.27494	3.54687	3.28103	3.77431	0.807113	3.97587	2.95289	3.48887	2.72087	1.89804	2.33727	0.475784	0.798913	3.33635	1.03748	1.52699	1.27136	3.04689	2.74401	3.82724	1.25191	3.13998	2.47599	1.74619	2.17366	0.447237	0.758967
		12.0501	723.005	0.704272	2.37765	2.21448	3.655	3.56918	3.91597	0.789489	4.09707	3.16944	3.43708	2.72655	1.99097	2.3245	0.479038	0.781468	3.59782	1.03228	1.63803	1.26215	3.05324	2.76757	3.90561	1.26413	3.09337	2.48116	1.8317	2.16178	0.450296	0.742395
		12.1169	727.013	0.711928	2.38475	2.24111	3.68042	3.60189	3.97776	0.798071	4.12557	3.26167	3.39602	2.67283	1.92343	2.33928	0.470101	0.789963	3.71893	1.01427	1.62677	1.26979	2.9931	2.71486	3.95232	1.27199	3.05642	2.43228	1.76955	2.17553	0.441895	0.750464
		12.1836	731.017	0.684891	2.38484	2.25367	3.75539	3.71037	4.01518	0.767762	4.2096	3.37443	3.43584	2.683	1.92174	2.32179	0.459764	0.759962	3.8255	1.0015	1.73176	1.2395	3.00447	2.70673	4.12403	1.25557	3.09226	2.44153	1.768	2.15926	0.432179	0.721964
		12.25	734.999	0.694003	2.37945	2.26356	3.77459	3.88595	4.07888	0.777977	4.23113	3.51632	3.51673	2.60679	1.90617	2.31051	0.412487	0.770073	4.0255	1.03343	1.76462	1.27804	2.91914	2.65651	4.18557	1.26917	3.16506	2.37218	1.75368	2.14877	0.387737	0.731569
		12.3168	739.009	0.678691	2.27165	2.26698	3.74116	3.90301	4.18134	0.760813	4.19366	3.54157	3.48863	2.63456	1.85648	2.29765	0.417223	0.753083	4.24566	0.992579	1.95005	1.2645	2.95024	2.60649	4.24138	1.21583	3.13977	2.39745	1.70796	2.13681	0.392189	0.715429
		12.3834	743.003	0.670476	2.37902	2.23109	3.69016	4.01128	4.31163	0.751603	4.13648	3.58693	3.52233	2.57069	1.88038	2.28024	0.418623	0.743967	4.37225	1.01504	1.95278	1.26683	2.87871	2.59059	4.38305	1.25151	3.1701	2.33933	1.72995	2.12062	0.393506	0.706769
		12.4503	747.017	0.666555	2.31887	2.21946	3.68507	4.05441	4.33967	0.747208	4.13078	3.63701	3.52221	2.64901	1.86719	2.24167	0.430278	0.739616	4.44819	0.988432	1.99893	1.23845	2.96642	2.58988	4.49259	1.22533	3.16999	2.4106	1.71781	2.08475	0.404461	0.702635
		12.5168	751.006	0.678579	2.2826	2.17865	3.59653	4.1117	4.4297	0.760688	4.03153	3.69333	3.48109	2.51797	1.90379	2.28514	0.414916	0.752959	4.57717	0.998026	2.04971	1.25143	2.81967	2.5875	4.38257	1.1997	3.13298	2.29135	1.75149	2.12518	0.390021	0.715311
		12.5833	755	0.675517	2.33025	2.18201	3.60345	4.05132	4.5316	0.757255	4.03929	3.63314	3.56981	2.51812	1.86034	2.29843	0.412734	0.749561	4.72273	1.01222	2.11686	1.2589	2.81984	2.57861	4.44636	1.17625	3.21283	2.29149	1.71152	2.13754	0.38797	0.712083
		12.6501	759.008	0.689895	2.34446	2.20229	3.54303	4.01068	4.50816	0.773372	3.97156	3.70417	3.56115	2.55585	1.87969	2.2512	0.386294	0.765514	4.6777	1.01329	2.1477	1.22449	2.86209	2.61538	4.38757	1.18842	3.20504	2.32582	1.72931	2.09362	0.363117	0.727239
		12.7167	763.002	0.653783	2.35609	2.21367	3.55288	3.9235	4.48867	0.732891	3.9826	3.60946	3.50789	2.58647	1.94118	2.17476	0.413187	0.725445	4.63646	1.02529	2.23633	1.2514	2.89639	2.59303	4.48832	1.2043	3.15711	2.35369	1.78589	2.02252	0.388395	0.689172
		12.7835	767.01	0.682052	2.3258	2.26275	3.36773	3.84121	4.56479	0.764581	3.77506	3.55877	3.60027	2.59077	1.93255	2.17939	0.409521	0.756813	4.65585	1.04497	2.23929	1.23154	2.90119	2.66753	4.47745	1.21851	3.24024	2.3576	1.77795	2.02684	0.38495	0.718972
		12.8501	771.004	0.678169	2.35541	2.19408	3.26896	3.92941	4.52666	0.760227	3.66434	3.50106	3.51573	2.55471	1.89258	2.15788	0.417181	0.752503	4.62227	1.02289	2.26694	1.24893	2.86082	2.67601	4.387	1.18842	3.16416	2.32479	1.74117	2.00682	0.392151	0.714878
		12.9166	774.998	0.640974	2.33427	2.1389	3.32002	3.85868	4.46903	0.718532	3.72158	3.4947	3.55897	2.56374	1.89962	2.16767	0.415946	0.711231	4.50572	1.0017	2.38213	1.22594	2.87093	2.64696	4.30815	1.19639	3.20308	2.333	1.74765	2.01594	0.390989	0.67567
		12.9835	779.008	0.66114	2.29218	2.12229	3.20384	3.77499	4.45053	0.741138	3.59134	3.49997	3.62631	2.48014	1.85092	2.19934	0.385677	0.733608	4.44791	1.01717	2.33681	1.2432	2.77731	2.5844	4.33948	1.15913	3.26368	2.25693	1.70285	2.04538	0.362536	0.696927
		13.05	783	0.657891	2.29312	2.05182	3.18783	3.81771	4.44114	0.737496	3.5734	3.44916	3.62825	2.57311	1.89109	2.1626	0.378881	0.730003	4.42761	0.992954	2.41203	1.23524	2.88142	2.61776	4.26265	1.15759	3.26543	2.34153	1.73981	2.01122	0.356149	0.693503
		13.1168	787.01	0.63063	2.39126	2.08292	3.16835	3.86707	4.42815	0.706936	3.55157	3.47775	3.68587	2.63935	1.93027	2.21735	0.381641	0.699753	4.32757	1.00842	2.41037	1.27772	2.9556	2.58526	4.30791	1.12514	3.31729	2.40181	1.77585	2.06214	0.358742	0.664766
		13.1834	791.004	0.651654	2.42856	2.0721	3.1412	4.40111	4.44898	0.730505	3.52113	3.42312	3.71963	2.54297	1.89099	2.15919	0.396014	0.723083	4.33685	0.966194	2.38451	1.21271	2.84768	2.62371	4.2798	1.08763	3.34767	2.31411	1.73971	2.00804	0.372253	0.686929
		13.2507	795.044	0.642244	2.43754	2.11104	3.08332	4.0421	4.41325	0.719955	3.45625	3.57985	3.71215	2.65128	1.93543	2.12359	0.36282	0.71264	4.17892	1.01177	2.42722	1.24479	2.96896	2.5649	4.20884	1.13088	3.34093	2.41267	1.78059	1.97494	0.341051	0.677008
		13.3168	799.006	0.667264	2.51532	2.11918	3.02134	4.09189	4.44884	0.748003	3.38677	3.64234	3.77471	2.60847	1.90002	2.11747	0.401367	0.740403	4.1197	0.940834	2.42769	1.24545	2.92102	2.55967	4.21867	1.12152	3.39724	2.37371	1.74802	1.96924	0.377285	0.703383
		13.3841	803.044	0.649899	2.37911	2.07545	2.91121	3.96762	4.44135	0.728537	3.26332	3.65046	3.73318	2.57779	1.95775	2.14108	0.376205	0.721135	3.95855	0.999475	2.46376	1.24259	2.88667	2.57891	4.22366	1.14423	3.35986	2.34579	1.80113	1.99121	0.353632	0.685078
		13.4511	807.064	0.645679	2.32692	2.18705	2.83862	3.93256	4.41614	0.723806	3.18196	3.45491	3.74809	2.52813	1.95844	2.12735	0.374187	0.716453	4.00485	1.00015	2.45189	1.19175	2.83105	2.58019	4.21674	1.14834	3.37328	2.3006	1.80177	1.97844	0.351735	0.68063
		13.5167	811.002	0.631153	2.2642	2.08373	2.74997	3.74396	4.36346	0.707522	3.08258	3.38866	3.82073	2.55328	1.85767	2.09359	0.414628	0.700334	3.97028	0.99053	2.45628	1.24371	2.85922	2.57978	4.16277	1.13221	3.43865	2.32349	1.70905	1.94704	0.38975	0.665317
		13.5842	815.055	0.608858	2.2085	2.08752	2.75127	3.70795	4.30422	0.68253	3.08404	3.38679	3.77766	2.53863	1.85568	2.03709	0.392307	0.675595	3.96003	0.980711	2.52307	1.25285	2.84281	2.58516	4.09874	1.16284	3.39989	2.31016	1.70723	1.89449	0.368769	0.641816
		13.6508	819.049	0.656024	2.18848	1.97985	2.63633	3.69049	4.33317	0.735402	2.95519	3.38031	3.73548	2.46919	1.94684	2.04916	0.378387	0.727931	3.85191	0.98241	2.64112	1.26693	2.76505	2.56556	4.06621	1.12345	3.36193	2.24696	1.79109	1.90572	0.355684	0.691534
		13.7166	822.999	0.629397	2.21518	2.11159	2.57575	3.55897	4.21121	0.705554	2.88728	3.23612	3.69147	2.38564	1.87592	2.02204	0.39066	0.698386	3.81152	1.00994	2.57872	1.24817	2.67149	2.50122	4.00056	1.11682	3.32232	2.17093	1.72584	1.8805	0.36722	0.663467
		13.7834	827.007	0.61614	2.18215	2.06544	2.48174	3.52183	4.16108	0.690693	2.78191	3.12336	3.73642	2.37829	1.93037	2.02711	0.373404	0.683676	3.72497	0.993304	2.63021	1.24369	2.66326	2.47974	3.92534	1.11608	3.36278	2.16425	1.77594	1.88522	0.351	0.649492
		13.8509	831.051	0.637464	2.21415	2.0242	2.43219	3.29836	4.20055	0.714597	2.72637	3.08042	3.67362	2.38968	1.84586	2.02808	0.406268	0.707336	3.5863	0.973166	2.64337	1.19501	2.67602	2.46917	3.86743	1.12509	3.30626	2.17461	1.69819	1.88611	0.381892	0.67197
		13.9176	835.053	0.61136	2.2133	2.04224	2.35971	3.35921	4.15182	0.685335	2.64512	3.04009	3.58436	2.31565	1.84428	1.98898	0.414628	0.678372	3.49793	0.993978	2.6085	1.20025	2.59312	2.37894	3.88128	1.08743	3.22593	2.10725	1.69673	1.84975	0.38975	0.644453
		13.9836	839.015	0.599895	2.17086	2.07601	2.33207	3.27915	4.10854	0.672483	2.61414	2.97136	3.63126	2.23225	1.87413	1.97979	0.419899	0.66565	3.32125	0.984334	2.59426	1.18517	2.49972	2.33861	3.79067	1.11905	3.26813	2.03135	1.7242	1.84121	0.394706	0.632368
		14.0509	843.055	0.628949	2.12551	2.06059	2.23682	3.2273	4.11744	0.705052	2.50737	2.93296	3.57641	2.1565	1.78139	1.93169	0.410592	0.697889	3.25732	0.976239	2.53506	1.17047	2.41489	2.21603	3.79623	1.11865	3.21877	1.96241	1.63888	1.79647	0.385957	0.662994
		14.1176	847.055	0.615916	2.21287	1.99272	2.19306	3.14354	4.12817	0.690442	2.45832	2.85296	3.56504	2.19087	1.8299	1.90991	0.415287	0.683427	3.16417	0.967169	2.49638	1.19628	2.45339	2.19429	3.78971	1.15948	3.20854	1.9937	1.6835	1.77622	0.39037	0.649256
		14.1834	851.003	0.578086	2.16367	2.06724	2.17889	2.98576	4.11687	0.648035	2.44243	2.78702	3.55508	2.11403	1.86312	1.92084	0.404785	0.641451	3.05458	0.923994	2.40479	1.17811	2.36734	2.19643	3.77746	1.12801	3.19958	1.92377	1.71407	1.78638	0.380498	0.609378
		14.2502	855.011	0.604489	2.17385	2.01014	2.06763	2.95204	4.0745	0.677632	2.31771	2.65397	3.45864	2.09391	1.77554	1.9463	0.385553	0.670747	2.95736	0.900357	2.41713	1.18262	2.3448	2.19617	3.75024	1.12583	3.11278	1.90546	1.6335	1.81006	0.36242	0.63721
		14.3174	859.043	0.590671	2.22083	2.01854	2.03307	2.87963	4.09971	0.662143	2.27897	2.65573	3.4742	2.16123	1.7681	1.85831	0.39206	0.655415	2.88739	0.885841	2.40776	1.18419	2.42019	2.25427	3.69427	1.11183	3.12678	1.96672	1.62665	1.72822	0.368536	0.622645
		14.3841	863.045	0.601987	2.16213	1.99446	1.92624	2.83772	4.13756	0.674827	2.15922	2.52098	3.41929	2.10994	1.71355	1.84755	0.396466	0.667971	2.81826	0.907303	2.41417	1.14175	2.36275	2.2174	3.64038	1.08892	3.07736	1.92004	1.57647	1.71822	0.372679	0.634572
		14.4501	867.005	0.58746	2.20542	2.01288	1.91429	2.6604	4.0286	0.658543	2.14582	2.47968	3.45959	2.08528	1.70046	1.85577	0.36735	0.651852	2.66631	0.888239	2.3762	1.13093	2.33514	2.16514	3.60921	1.06596	3.11363	1.8976	1.56442	1.72586	0.345309	0.619259
		14.5168	871.007	0.577116	2.20619	1.9271	1.78003	2.57362	3.9267	0.646946	1.99533	2.41888	3.34382	2.14663	1.71256	1.85061	0.420559	0.640373	2.64264	0.881193	2.36671	1.11629	2.40384	2.12909	3.5749	1.03978	3.00944	1.95344	1.57555	1.72107	0.395325	0.608355
		14.5835	875.009	0.560796	2.2085	1.96442	1.77468	2.5141	3.92133	0.628653	1.98933	2.23987	3.39437	2.04464	1.70214	1.85218	0.360596	0.622265	2.62726	0.86093	2.2247	1.11788	2.28963	2.17002	3.54365	1.08154	3.05493	1.86062	1.56597	1.72253	0.338961	0.591152
		14.6507	879.043	0.587385	2.17514	1.9865	1.64211	2.34921	3.85206	0.658459	1.84072	2.17338	3.4002	2.0656	1.77772	1.75798	0.377193	0.651769	2.51078	0.858406	2.20607	1.11768	2.3131	2.15778	3.54607	1.06927	3.06018	1.8797	1.63551	1.63492	0.354561	0.61918
		14.7174	883.045	0.57958	2.22476	1.94483	1.55859	2.27714	3.79387	0.649709	1.7471	2.17368	3.3754	2.06984	1.66941	1.80268	0.368833	0.643108	2.44938	0.848637	2.19006	1.16374	2.31785	2.1234	3.54776	1.09302	3.03786	1.88355	1.53586	1.67649	0.346703	0.610953
		14.7834	887.004	0.602323	2.17214	1.92144	1.47978	2.21118	3.7986	0.675204	1.65876	2.06159	3.34453	2.0253	1.72793	1.77635	0.359526	0.668344	2.35961	0.866527	2.03963	1.18641	2.26798	2.14133	3.44942	1.08906	3.01007	1.84303	1.5897	1.652	0.337954	0.634927
		14.851	891.062	0.573605	2.18036	1.95988	1.37371	2.22119	3.81364	0.643011	1.53987	2.03113	3.33905	1.97327	1.73735	1.77626	0.365003	0.636478	2.32715	0.857982	2.04793	1.12434	2.20971	2.07871	3.5708	1.06472	3.00514	1.79568	1.59837	1.65192	0.343103	0.604655
		14.9175	895.052	0.590634	2.21133	1.95621	1.37615	2.1113	3.78427	0.662101	1.54259	1.97281	3.40774	2.00572	1.72625	1.79402	0.359237	0.655374	2.16242	0.861305	2.04295	1.09484	2.24605	2.1234	3.46875	1.0289	3.06697	1.82521	1.58815	1.66844	0.337683	0.622605
		14.9835	899.012	0.58029	2.21501	1.89295	1.27825	2.14448	3.80114	0.650505	1.43285	1.82886	3.40544	1.97352	1.73735	1.71084	0.37431	0.643896	2.08915	0.826075	2.05113	1.09373	2.20999	2.10121	3.44104	1.08511	3.0649	1.7959	1.59837	1.59108	0.351852	0.611701
		15.0502	903.01	0.564643	2.15298	1.93686	1.25136	1.99973	3.80715	0.632964	1.40272	1.78599	3.37534	2.01682	1.66296	1.72676	0.355901	0.626533	1.96768	0.832197	2.08898	1.11075	2.25848	2.10903	3.38321	1.03281	3.03781	1.83531	1.52993	1.60588	0.334547	0.595207
		15.1167	907.002	0.57002	2.15169	1.91727	1.21621	1.87413	3.73279	0.638993	1.36331	1.74584	3.33922	2.07798	1.64362	1.6483	0.356684	0.6325	1.86512	0.845114	2.04223	1.04158	2.32696	2.1399	3.34407	1.02647	3.0053	1.89096	1.51213	1.53292	0.335283	0.600875
		15.1841	911.044	0.568377	2.14844	1.9554	1.12133	1.83859	3.76513	0.637151	1.25696	1.71277	3.29569	2.05342	1.63638	1.68381	0.345235	0.630677	1.84208	0.829473	2.03488	1.051	2.29946	2.17129	3.36381	1.06121	2.96612	1.86861	1.50547	1.56594	0.324521	0.599143
		15.2501	915.006	0.556427	2.12491	1.83584	1.12588	1.71165	3.76577	0.623755	1.26205	1.575	3.28508	2.05376	1.59552	1.72789	0.36245	0.617417	1.69491	0.797266	1.96868	1.0381	2.29984	2.12985	3.32925	1.0528	2.95657	1.86892	1.46788	1.60694	0.340703	0.586546
		15.3174	919.046	0.540742	2.05382	1.91696	1.06529	1.68941	3.76231	0.606172	1.19414	1.59547	3.29463	2.01342	1.62507	1.71538	0.344329	0.600014	1.6262	0.801564	1.91411	1.02451	2.25467	2.13462	3.28077	1.03389	2.96516	1.83221	1.49507	1.59531	0.323669	0.570013
		15.3843	923.056	0.576257	2.03824	1.90495	1.02143	1.54574	3.77078	0.645984	1.14497	1.47223	3.23336	2.04232	1.68449	1.68477	0.335063	0.63942	1.50158	0.802039	1.94495	1.00277	2.28703	2.05317	3.26699	1.0378	2.91002	1.85851	1.54973	1.56684	0.314959	0.607449
		15.4508	927.048	0.572634	2.02088	1.86545	0.993356	1.50081	3.70384	0.641923	1.1135	1.3909	3.25445	2.03852	1.61436	1.73402	0.33008	0.635401	1.48205	0.794668	1.93665	1.02157	2.28278	2.06393	3.18734	1.04354	2.929	1.85505	1.48521	1.61263	0.310275	0.603631
		15.5172	931.03	0.58156	1.97194	1.89264	0.964418	1.39737	3.65165	0.651928	1.08106	1.35518	3.30399	1.97253	1.58391	1.62766	0.333704	0.645305	1.44081	0.798016	1.89904	0.981978	2.20888	2.00879	3.17252	1.05007	2.97359	1.795	1.4572	1.51372	0.313682	0.613039
		15.5841	935.044	0.546232	2.04791	1.86427	0.922553	1.41738	3.64925	0.612326	1.03414	1.26325	3.24066	2.01381	1.58877	1.6804	0.31929	0.606105	1.35153	0.812458	1.88065	1.0083	2.25511	1.98974	3.2529	1.02167	2.9166	1.83257	1.46167	1.56277	0.300133	0.5758
		15.6507	939.044	0.584211	2.04689	1.86383	0.878794	1.28903	3.66457	0.6549	0.985085	1.23539	3.24037	1.95956	1.5493	1.66947	0.290338	0.648247	1.2994	0.79072	1.83723	1.00436	2.19435	1.95287	3.1544	1.05661	2.91633	1.7832	1.42535	1.5526	0.272918	0.615834
		15.7168	943.008	0.553701	2.04278	1.89805	0.87041	1.21984	3.66415	0.620699	0.975687	1.22473	3.29669	1.90536	1.56645	1.67253	0.291986	0.614392	1.27313	0.825051	1.76225	1.03117	2.13366	1.93744	3.05573	1.02271	2.96702	1.73387	1.44114	1.55545	0.274467	0.583673
		15.7833	947	0.525954	2.02028	1.80854	0.818105	1.21964	3.66648	0.589595	0.917056	1.17992	3.23819	1.89761	1.57687	1.57255	0.300511	0.583604	1.18778	0.813832	1.7594	1.01839	2.12499	1.91824	3.14199	1.00708	2.91437	1.72683	1.45072	1.46247	0.28248	0.554424
		15.8507	951.045	0.562626	2.07461	1.85911	0.789059	1.16597	3.68329	0.630704	0.884497	1.11706	3.30187	1.9059	1.61297	1.67874	0.282596	0.624296	1.14563	0.812008	1.75122	0.967604	2.13427	1.94678	3.19338	1.0096	2.97169	1.73437	1.48394	1.56123	0.26564	0.593081
		15.9168	955.005	0.546568	2.00103	1.88722	0.81459	1.10277	3.63188	0.612703	0.913115	1.07957	3.26505	1.84144	1.56209	1.57596	0.294457	0.606478	1.06547	0.815256	1.7008	1.02507	2.06208	1.87447	3.13201	1.01163	2.93855	1.67571	1.43712	1.46565	0.276789	0.576154
		15.9841	959.045	0.557846	2.02199	1.81706	0.77002	1.17497	3.55286	0.625345	0.863154	1.02422	3.24296	1.78674	1.55455	1.59215	0.280331	0.618992	1.02957	0.814232	1.66271	1.0142	2.00083	1.85588	3.17896	0.99713	2.91866	1.62593	1.43019	1.4807	0.263511	0.588042
		16.0501	963.007	0.521697	2.0178	1.72443	0.737133	1.05313	3.54714	0.584822	0.82629	1.0221	3.17833	1.77929	1.52281	1.52838	0.283255	0.57888	1.02543	0.797691	1.64337	1.03041	1.99249	1.84339	3.14183	0.983919	2.8605	1.61916	1.40099	1.4214	0.26626	0.549936
		16.1174	967.045	0.55568	2.04714	1.84045	0.719176	1.02512	3.50787	0.622917	0.80616	0.990856	3.14422	1.77515	1.57588	1.59486	0.295651	0.616588	1.02424	0.778727	1.55155	0.995005	1.98785	1.87883	3.06983	0.994013	2.8298	1.61539	1.44981	1.48322	0.277912	0.585759
		16.1837	971.019	0.535141	2.08094	1.86035	0.697864	0.963729	3.53075	0.599893	0.782271	0.933204	3.18086	1.71197	1.53343	1.55209	0.268553	0.593798	0.941974	0.810809	1.59533	1.01878	1.9171	1.85806	3.1155	0.980307	2.86278	1.55789	1.41075	1.44344	0.25244	0.564108
		16.2501	975.003	0.504257	2.03645	1.79734	0.65443	0.911002	3.49933	0.565272	0.733584	0.931932	3.13904	1.85855	1.62617	1.60588	0.260563	0.559529	0.923288	0.769108	1.50813	0.993903	2.08124	1.8508	3.09085	1.02984	2.82513	1.69128	1.49607	1.49347	0.24493	0.531553
		16.3175	979.047	0.520352	1.95876	1.83976	0.639447	0.919868	3.49297	0.583315	0.716789	0.91328	3.09126	1.833	1.49782	1.54754	0.290668	0.577389	0.932771	0.793269	1.46055	0.994907	2.05263	1.86477	3.03866	0.95903	2.78213	1.66803	1.37799	1.43921	0.273228	0.548519
		16.3834	983.005	0.508888	2.00702	1.83547	0.65205	0.925779	3.49453	0.570463	0.730916	0.892146	3.14793	1.74403	1.51081	1.49357	0.257228	0.564667	0.875448	0.804837	1.49365	1.03913	1.953	1.85949	3.08384	0.963088	2.83314	1.58707	1.38995	1.38902	0.241794	0.536434
		16.4501	987.005	0.519344	1.9858	1.73893	0.656864	0.935921	3.48288	0.582185	0.736312	0.903954	3.12743	1.79572	1.48611	1.53302	0.276007	0.57627	0.814612	0.771906	1.48725	1.04956	2.01088	1.81465	3.0865	0.982434	2.81469	1.6341	1.36722	1.42571	0.259446	0.547456
		16.517	991.019	0.505938	2.00616	1.7546	0.686722	0.887695	3.49608	0.567156	0.769781	0.864349	3.15164	1.74334	1.46479	1.52996	0.29351	0.561394	0.829645	0.775479	1.47182	1.09594	1.95223	1.87142	2.98929	0.978921	2.83648	1.58644	1.34761	1.42286	0.275899	0.533324
		16.5833	995.001	0.49395	2.01061	1.73756	0.627007	0.871776	3.47045	0.553718	0.702844	0.899352	3.18793	1.73224	1.53898	1.52313	0.281731	0.548092	0.820232	0.793419	1.48072	1.11401	1.9398	1.81668	3.00596	0.953785	2.86914	1.57634	1.41586	1.41652	0.264827	0.520688
		16.6502	999.013	0.525058	1.93857	1.65806	0.583302	0.855118	3.48796	0.58859	0.653853	0.841155	3.10033	1.75434	1.44009	1.52243	0.289227	0.58261	0.751387	0.784999	1.49472	1.05583	1.96454	1.83029	2.98446	0.94765	2.7903	1.59645	1.32488	1.41586	0.271873	0.553479
		16.7171	1003.02	0.508589	1.96509	1.73401	0.570754	0.877082	3.49467	0.570128	0.639787	0.833646	3.10893	1.76696	1.36461	1.4571	0.28622	0.564336	0.730383	0.786998	1.50042	1.06947	1.97868	1.86142	2.98309	0.924493	2.79804	1.60794	1.25544	1.3551	0.269047	0.536119
		16.7841	1007.04	0.508626	2.00856	1.7467	0.557177	0.808436	3.4201	0.57017	0.624568	0.756071	3.13621	1.77426	1.41827	1.51176	0.300964	0.564377	0.764946	0.783225	1.46933	1.07192	1.98686	1.84384	3.05138	0.946809	2.82259	1.61458	1.30481	1.40594	0.282906	0.536159
		16.8503	1011.02	0.509411	1.97425	1.77476	0.563073	0.698549	3.33529	0.571049	0.631177	0.731605	3.16331	1.75167	1.38514	1.44127	0.268553	0.565248	0.743449	0.793219	1.44466	1.04807	1.96156	1.80784	2.94829	1.00579	2.84698	1.59402	1.27433	1.34038	0.25244	0.536985
		16.9167	1015	0.452834	1.92471	1.79031	0.569293	0.718767	3.37992	0.507627	0.63815	0.664083	3.03541	1.72011	1.4026	1.4857	0.298369	0.50247	0.769442	0.784349	1.38735	1.00544	1.92621	1.7339	3.02843	0.988372	2.73187	1.5653	1.29039	1.3817	0.280467	0.477346
		16.9835	1019.01	0.507768	1.89494	1.82384	0.533107	0.685653	3.34475	0.569207	0.597587	0.672016	3.09668	1.73096	1.39318	1.43689	0.297092	0.563424	0.751036	0.763111	1.42033	1.01278	1.93836	1.80886	2.93194	0.9714	2.78701	1.57517	1.28172	1.33631	0.279267	0.535253
		17.0501	1023	0.50422	1.8075	1.78987	0.545548	0.646158	3.40195	0.565231	0.611532	0.647853	2.98427	1.70891	1.37046	1.46934	0.309406	0.559488	0.687039	0.806411	1.32459	1.00997	1.91368	1.77732	2.99033	0.992825	2.68584	1.55511	1.26083	1.36649	0.290842	0.531513
		17.1174	1027.04	0.497535	1.71424	1.70888	0.558421	0.640852	3.3742	0.557737	0.625963	0.630412	3.03517	1.67957	1.3053	1.40497	0.301211	0.55207	0.702002	0.77393	1.33646	1.01878	1.88081	1.76706	2.94708	0.979367	2.73165	1.52841	1.20087	1.30662	0.283138	0.524467
		17.1836	1031.02	0.494062	1.82238	1.76313	0.533432	0.632187	3.35209	0.553844	0.597951	0.629262	3.02563	1.67912	1.39695	1.45701	0.294704	0.548217	0.68725	0.77393	1.24214	0.98188	1.88032	1.75589	2.85027	0.964226	2.72306	1.528	1.28519	1.35502	0.277022	0.520806
		17.2508	1035.05	0.50366	1.82897	1.67436	0.517367	0.566295	3.36	0.564603	0.579943	0.575304	3.02787	1.68455	1.30083	1.34234	0.294127	0.558866	0.625149	0.7829	1.23917	1.00705	1.88639	1.73568	2.86219	0.949579	2.72508	1.53294	1.19677	1.24838	0.27648	0.530923
		17.3168	1039.01	0.487602	1.78294	1.7482	0.485995	0.578855	3.3302	0.546602	0.544777	0.562163	3.05273	1.63927	1.35013	1.38511	0.292645	0.541048	0.644327	0.780826	1.2686	0.970494	1.83569	1.71633	2.89884	0.927808	2.74746	1.49174	1.24212	1.28816	0.275086	0.513996
		17.3834	1043	0.505527	1.74136	1.80356	0.516339	0.600685	3.30704	0.566696	0.578791	0.557137	3.05031	1.68514	1.40002	1.40567	0.282184	0.560938	0.627186	0.758589	1.16953	1.01459	1.88705	1.66621	2.87637	0.974715	2.74528	1.53348	1.28802	1.30727	0.265253	0.532891
		17.4507	1047.04	0.479722	1.68823	1.80972	0.501519	0.60841	3.35103	0.537769	0.562178	0.590383	3.05679	1.63577	1.36263	1.38887	0.292892	0.532305	0.653881	0.769757	1.19801	0.953182	1.83177	1.69566	2.89175	1.00619	2.75111	1.48855	1.25362	1.29165	0.275318	0.50569
		17.5169	1051.02	0.481888	1.6742	1.72904	0.506982	0.585572	3.30944	0.540197	0.568302	0.577182	3.04884	1.64785	1.34775	1.34339	0.306359	0.534708	0.640112	0.719511	1.22814	0.960895	1.8453	1.708	2.85704	0.963582	2.74396	1.49955	1.23993	1.24935	0.287977	0.507973
		17.5841	1055.04	0.451005	1.7044	1.72997	0.437909	0.601894	3.27336	0.505576	0.490875	0.567613	3.05626	1.62748	1.33694	1.34952	0.298122	0.50044	0.611661	0.711816	1.25958	0.949925	1.82249	1.66448	2.75741	0.954626	2.75064	1.48101	1.22998	1.25505	0.280235	0.475418
		17.6503	1059.02	0.481477	1.71766	1.73445	0.451216	0.540301	3.26163	0.539736	0.50579	0.557682	2.98563	1.56485	1.3543	1.34322	0.312701	0.534252	0.614612	0.719486	1.18033	0.9392	1.75235	1.63889	2.72342	0.963533	2.68706	1.42401	1.24595	1.24919	0.293939	0.50754
		17.7175	1063.05	0.479125	1.69952	1.77432	0.444833	0.574355	3.32568	0.537099	0.498636	0.568764	2.98315	1.53821	1.36441	1.38966	0.297957	0.531642	0.589744	0.722335	1.14047	0.939347	1.72252	1.63945	2.74066	0.951113	2.68484	1.39977	1.25526	1.29239	0.28008	0.50506
		17.7836	1067.02	0.435955	1.80039	1.74515	0.450026	0.553332	3.3605	0.488705	0.504456	0.566039	3.02616	1.5534	1.27633	1.36054	0.276048	0.48374	0.604356	0.75644	1.19386	0.92588	1.73953	1.59349	2.74718	0.958288	2.72354	1.4136	1.17423	1.2653	0.259485	0.459553
		17.8503	1071.02	0.449996	1.73477	1.76555	0.467226	0.566496	3.2533	0.504446	0.523737	0.556289	2.96459	1.55774	1.35598	1.33473	0.278807	0.499321	0.575834	0.698498	1.16182	0.920076	1.74439	1.61497	2.74694	0.978575	2.66813	1.41755	1.2475	1.2413	0.262079	0.474355
		17.9169	1075.01	0.445888	1.72878	1.80972	0.452568	0.547488	3.22456	0.499841	0.507306	0.52928	2.95104	1.56011	1.26453	1.29826	0.242155	0.494763	0.580892	0.705419	1.09242	0.910821	1.74704	1.58511	2.67155	0.964918	2.65594	1.4197	1.16337	1.20738	0.227625	0.470024
		17.9841	1079.04	0.453245	1.76095	1.77364	0.475989	0.564079	3.23289	0.508088	0.53356	0.573548	2.92447	1.55074	1.16058	1.31706	0.295033	0.502926	0.566561	0.717687	1.07415	0.934156	1.73655	1.5516	2.61896	0.995893	2.63203	1.41117	1.06774	1.22487	0.277331	0.477779
		18.05	1083	0.451527	1.76472	1.75529	0.442561	0.557093	3.1896	0.506162	0.496089	0.519954	2.9025	1.52963	1.28595	1.26616	0.262746	0.50102	0.560169	0.708668	1.06323	0.912902	1.71291	1.57374	2.69588	0.962444	2.61225	1.39196	1.18308	1.17753	0.246981	0.475969
		18.1168	1087.01	0.453955	1.80211	1.76742	0.448836	0.510881	3.21418	0.508883	0.503123	0.513717	2.91375	1.58023	1.22694	1.26354	0.245655	0.503713	0.551317	0.691777	0.962748	0.893117	1.76958	1.54494	2.69853	0.941662	2.62237	1.43801	1.12878	1.17509	0.230916	0.478527
		18.1841	1091.05	0.452125	1.74307	1.71168	0.438937	0.480521	3.19038	0.506832	0.492027	0.538424	2.84859	1.52406	1.22773	1.30394	0.271683	0.501683	0.550896	0.701247	0.9268	0.906266	1.70667	1.54723	2.61864	0.957298	2.56373	1.38689	1.12951	1.21267	0.255382	0.476598
		18.2509	1095.06	0.431175	1.76643	1.71305	0.407024	0.519479	3.22908	0.483347	0.456254	0.506571	2.75551	1.53797	1.14491	1.26791	0.317231	0.478436	0.567755	0.69565	0.903785	0.8546	1.72225	1.51849	2.62033	0.94473	2.47996	1.39955	1.05332	1.17916	0.298197	0.454514
		18.3169	1099.02	0.432594	1.7891	1.74204	0.412379	0.50094	3.17619	0.484938	0.462257	0.488221	2.82903	1.50527	1.20115	1.23292	0.302735	0.480011	0.582086	0.706419	0.807213	0.867088	1.68563	1.50508	2.60293	0.952845	2.54613	1.36979	1.10506	1.14662	0.28457	0.45601
		18.3843	1103.06	0.446897	1.80741	1.68263	0.400534	0.506247	3.14116	0.500971	0.448978	0.478048	2.76116	1.44505	1.13688	1.23861	0.297587	0.495881	0.549912	0.701247	0.857397	0.85886	1.61819	1.54449	2.55501	0.922167	2.48505	1.31499	1.04593	1.15191	0.279731	0.471087
		18.4501	1107.01	0.415117	1.76788	1.64033	0.388688	0.47105	3.05826	0.465346	0.4357	0.483377	2.76099	1.50601	1.18518	1.20537	0.266576	0.460618	0.516474	0.682208	0.805315	0.91944	1.68646	1.53184	2.52924	0.881791	2.48489	1.37047	1.09037	1.12099	0.250582	0.437587
		18.5168	1111.01	0.419523	1.7328	1.63561	0.389716	0.444385	3.15352	0.470286	0.436852	0.469206	2.77896	1.51829	1.1587	1.17922	0.306276	0.465508	0.550685	0.705219	0.791672	0.878498	1.70021	1.5452	2.50056	0.919644	2.50106	1.38164	1.066	1.09667	0.2879	0.442232
		18.5835	1115.01	0.471955	1.69139	1.6529	0.38977	0.438877	3.0394	0.529061	0.436913	0.464967	2.81637	1.60272	1.15483	1.18893	0.28655	0.523686	0.514858	0.66879	0.799502	0.844634	1.79476	1.52366	2.4797	0.929688	2.53473	1.45848	1.06244	1.1057	0.269357	0.497502
		18.6502	1119.01	0.442154	1.65349	1.60052	0.388255	0.449154	3.00247	0.495655	0.435215	0.480107	2.78561	1.53713	1.1707	1.20616	0.289144	0.490619	0.482121	0.676886	0.737335	0.831705	1.72131	1.51793	2.38265	0.881544	2.50705	1.39879	1.07704	1.12173	0.271796	0.466088
		18.7176	1123.05	0.41142	1.68797	1.66913	0.357695	0.40133	2.98305	0.461202	0.400958	0.437655	2.74355	1.5177	1.11407	1.18928	0.263734	0.456516	0.504742	0.666492	0.720607	0.868361	1.69955	1.50249	2.35857	0.883968	2.46919	1.3811	1.02494	1.10603	0.24791	0.43369
		18.7834	1127.01	0.432594	1.7482	1.69414	0.360778	0.421346	3.00007	0.484938	0.404414	0.419245	2.69771	1.55429	1.10593	1.22776	0.263817	0.480011	0.486899	0.61752	0.744691	0.8534	1.74053	1.52285	2.27086	0.908115	2.42794	1.41441	1.01746	1.14182	0.247988	0.45601
		18.85	1131	0.41732	1.69995	1.61719	0.395179	0.436996	2.89203	0.467816	0.442976	0.436868	2.6375	1.50975	1.14442	1.18674	0.259987	0.463063	0.491465	0.674712	0.68644	0.856265	1.69066	1.52189	2.33376	0.898268	2.37375	1.37388	1.05286	1.10367	0.244388	0.43991
		18.9176	1135.05	0.420868	1.62568	1.56637	0.387606	0.470312	2.77911	0.471793	0.434487	0.412645	2.64852	1.55474	1.17318	1.17152	0.278725	0.466999	0.462803	0.67796	0.694744	0.852249	1.74103	1.53555	2.24251	0.909748	2.38367	1.41481	1.07933	1.08951	0.262001	0.44365
		18.9835	1139.01	0.414893	1.64622	1.55406	0.379817	0.474275	2.73731	0.465095	0.425756	0.424696	2.64004	1.48154	1.13202	1.18744	0.258175	0.460369	0.47046	0.643755	0.674457	0.837753	1.65906	1.52905	2.25121	0.854775	2.37603	1.3482	1.04146	1.10432	0.242684	0.437351
		19.0503	1143.02	0.441743	1.6801	1.63474	0.371704	0.380777	2.81597	0.495194	0.416662	0.435172	2.56516	1.47424	1.11625	1.09945	0.248785	0.490163	0.468563	0.635934	0.685372	0.840912	1.65089	1.47248	2.27553	0.85141	2.30864	1.34156	1.02695	1.02249	0.233858	0.465655
		19.1169	1147.02	0.403428	1.6967	1.62068	0.375815	0.449221	2.69042	0.452243	0.42127	0.428087	2.57641	1.46808	1.14015	1.12516	0.265382	0.447648	0.482262	0.661245	0.646696	0.826489	1.64399	1.4481	2.24058	0.864176	2.31877	1.33595	1.04894	1.0464	0.249459	0.425266
		19.1841	1151.05	0.392524	1.64066	1.59909	0.35115	0.429541	2.66733	0.440019	0.393622	0.422758	2.56828	1.42838	1.14729	1.06857	0.262828	0.435548	0.446365	0.667891	0.626528	0.8081	1.59953	1.45394	2.19112	0.880901	2.31145	1.29982	1.05551	0.993773	0.247059	0.413771
		19.2501	1155.01	0.380163	1.70782	1.69955	0.364239	0.435317	2.68788	0.426162	0.408294	0.392842	2.5377	1.34216	1.12478	1.05747	0.241825	0.421833	0.45908	0.640881	0.644916	0.821225	1.50298	1.37701	2.21142	0.872489	2.28393	1.22137	1.03479	0.983442	0.227316	0.400741
		19.3174	1159.04	0.425499	1.67728	1.6325	0.329947	0.427526	2.65921	0.476984	0.369854	0.424696	2.48392	1.36377	1.08262	1.13391	0.257269	0.472138	0.460555	0.619769	0.654407	0.811136	1.52717	1.33806	2.09367	0.862692	2.23553	1.24103	0.996013	1.05454	0.241833	0.448531
		19.3841	1163.04	0.402719	1.58505	1.61837	0.34904	0.422286	2.58767	0.451448	0.391257	0.429722	2.53258	1.32066	1.04771	1.08056	0.249568	0.446861	0.43372	0.645079	0.632815	0.808516	1.4789	1.33161	2.10052	0.881296	2.27932	1.2018	0.963892	1.00492	0.234594	0.424518
		19.4501	1167	0.381694	1.67017	1.5558	0.347363	0.410801	2.56543	0.427879	0.389377	0.410586	2.53452	1.31356	1.08451	1.10146	0.291739	0.423532	0.444046	0.619094	0.579428	0.830089	1.47095	1.32455	1.95683	0.900792	2.28107	1.19534	0.997746	1.02436	0.274234	0.402355
		19.5174	1171.05	0.413026	1.61567	1.66938	0.338763	0.386553	2.56691	0.463002	0.379737	0.422697	2.51632	1.31844	1.07628	1.06551	0.261016	0.458298	0.440112	0.657297	0.636968	0.827395	1.47642	1.30038	1.97471	0.900594	2.26469	1.19978	0.990173	0.990926	0.245355	0.435383
		19.5834	1175.01	0.392524	1.53551	1.69669	0.36094	0.398979	2.62079	0.440019	0.404596	0.410767	2.46277	1.22922	1.10831	1.04172	0.237583	0.435548	0.432244	0.633286	0.610393	0.842234	1.37651	1.29575	1.89216	0.864275	2.21649	1.11859	1.01965	0.968801	0.223328	0.413771
		19.65	1179	0.403727	1.55442	1.66801	0.384577	0.41698	2.64113	0.452578	0.431092	0.371465	2.50807	1.19075	1.06874	1.07058	0.245243	0.44798	0.433298	0.610224	0.640527	0.837312	1.33343	1.2987	1.8754	0.92474	2.25726	1.08358	0.983237	0.995644	0.230529	0.425581
		19.7168	1183.01	0.390059	1.51874	1.63492	0.352394	0.459632	2.5847	0.437256	0.395016	0.38933	2.4719	1.26581	1.01676	1.04365	0.233836	0.432814	0.417281	0.642656	0.5888	0.816744	1.41749	1.2694	1.93525	0.922316	2.22471	1.15189	0.935421	0.970591	0.219806	0.411173
		19.7834	1187	0.387072	1.5243	1.68966	0.342712	0.413084	2.62531	0.433907	0.384163	0.405559	2.48557	1.20816	1.10444	1.01268	0.217033	0.429499	0.462241	0.627314	0.581326	0.82311	1.35292	1.24238	1.87355	0.88669	2.23701	1.09943	1.01609	0.941795	0.204011	0.408024
		19.8507	1191.04	0.397603	1.55048	1.58634	0.36359	0.397636	2.55639	0.445712	0.407567	0.367347	2.51644	1.17092	1.08044	1.03429	0.222016	0.441184	0.425641	0.607051	0.595444	0.839198	1.31122	1.26	1.81073	0.88669	2.26479	1.06554	0.994005	0.961887	0.208695	0.419125
		19.917	1195.02	0.378034	1.56134	1.60774	0.383549	0.439078	2.53859	0.423776	0.42994	0.372494	2.46259	1.23578	1.07191	0.99344	0.218969	0.419471	0.427538	0.61772	0.564124	0.782096	1.38385	1.24071	1.80404	0.876348	2.21633	1.12456	0.986157	0.923899	0.205831	0.398497
		19.9835	1199.01	0.3653	1.57238	1.61502	0.33568	0.439817	2.54791	0.409501	0.376281	0.359535	2.39808	1.23731	1.05257	0.986793	0.215798	0.405341	0.421286	0.630612	0.57409	0.781606	1.38556	1.23634	1.83135	0.877981	2.15827	1.12595	0.968363	0.917717	0.20285	0.385074
		20.0501	1203.01	0.363097	1.62286	1.6096	0.352069	0.370433	2.6376	0.407031	0.394652	0.410283	2.459	1.23652	1.06189	0.99379	0.2305	0.402896	0.449034	0.602254	0.54526	0.793384	1.38468	1.21836	1.84359	0.897773	2.2131	1.12523	0.976942	0.924225	0.21667	0.382751
		20.1175	1207.05	0.375308	1.60549	1.70279	0.332759	0.351357	2.52447	0.42072	0.373007	0.37201	2.48056	1.3143	1.10911	1.01609	0.24479	0.416446	0.459642	0.622317	0.510618	0.794755	1.47178	1.25305	1.79406	0.91524	2.2325	1.19601	1.02038	0.944967	0.230103	0.395624
		20.1841	1211.04	0.384233	1.64878	1.64071	0.34639	0.428533	2.47186	0.430726	0.388286	0.393448	2.48091	1.23459	1.01151	1.04242	0.215262	0.426349	0.421777	0.613172	0.550481	0.794192	1.38253	1.29489	1.75298	0.917566	2.23282	1.12348	0.930586	0.969452	0.202347	0.405032
		20.2501	1215.01	0.368735	1.65349	1.6603	0.364672	0.414562	2.49665	0.413352	0.40878	0.414219	2.44833	1.31711	1.03571	0.976384	0.236801	0.409153	0.469055	0.614547	0.518923	0.849947	1.47493	1.31658	1.76909	0.93241	2.2035	1.19857	0.95285	0.908037	0.222593	0.388695
		20.3172	1219.03	0.386997	1.65109	1.69632	0.326864	0.375739	2.47271	0.433823	0.366398	0.402713	2.46265	1.34394	1.01984	0.983994	0.224611	0.429416	0.43379	0.552632	0.537193	0.813708	1.50497	1.28997	1.7086	0.895101	2.21638	1.22298	0.93825	0.915114	0.211134	0.407945
		20.3834	1223.01	0.3951	1.6896	1.7286	0.341251	0.408584	2.54361	0.442908	0.382526	0.390844	2.4891	1.25906	1.07697	1.01557	0.245944	0.438408	0.429786	0.589361	0.54182	0.80428	1.40992	1.32638	1.71553	0.888125	2.24019	1.14574	0.990811	0.944479	0.231187	0.416487
		20.45	1227	0.367092	1.73118	1.63318	0.355044	0.392128	2.54128	0.411511	0.397987	0.408405	2.47608	1.30211	1.03898	0.992915	0.222758	0.40733	0.407798	0.601529	0.546091	0.802076	1.45813	1.35862	1.63555	0.922415	2.22847	1.18492	0.955862	0.923411	0.209392	0.386963
		20.517	1231.02	0.374225	1.71261	1.63517	0.353692	0.357939	2.55907	0.419506	0.396471	0.392842	2.54348	1.27795	1.04473	0.924517	0.22494	0.415244	0.409835	0.604552	0.541227	0.854894	1.43107	1.3084	1.60019	0.880158	2.28913	1.16293	0.961154	0.859801	0.211444	0.394482
		20.5834	1235	0.340727	1.71107	1.63909	0.328865	0.418861	2.5482	0.381955	0.368641	0.403379	2.47367	1.21368	1.00516	0.992041	0.229841	0.378075	0.436249	0.593908	0.519516	0.815324	1.35911	1.28905	1.57176	0.878971	2.2263	1.10445	0.924745	0.922598	0.216051	0.359171
		20.6507	1239.04	0.364516	1.70696	1.66733	0.320319	0.400054	2.58774	0.408622	0.359061	0.418822	2.48227	1.21536	0.972724	0.974547	0.249609	0.40447	0.423744	0.592409	0.553684	0.776072	1.36098	1.30947	1.54534	0.870807	2.23404	1.10598	0.894906	0.906329	0.234632	0.384247
		20.7168	1243.01	0.360744	1.68421	1.60121	0.325674	0.401128	2.55914	0.404394	0.365064	0.388603	2.44839	1.19415	0.971633	0.956354	0.246026	0.400285	0.41131	0.598831	0.496619	0.779353	1.33724	1.28463	1.50749	0.897971	2.20355	1.08668	0.893902	0.88941	0.231264	0.380271
		20.7841	1247.05	0.348308	1.63253	1.6534	0.309122	0.393001	2.54933	0.390454	0.346511	0.393993	2.52963	1.21773	1.03194	0.975422	0.256239	0.386487	0.461328	0.580017	0.528177	0.750312	1.36364	1.23954	1.48301	0.902474	2.27667	1.10813	0.949383	0.907142	0.240865	0.367162
		20.8503	1251.02	0.349242	1.69088	1.68251	0.324754	0.461446	2.61571	0.3915	0.364033	0.427542	2.50601	1.23292	0.983634	0.922855	0.23223	0.387523	0.422972	0.593983	0.486179	0.786479	1.38065	1.29047	1.42002	0.876744	2.25541	1.12196	0.904943	0.858255	0.218296	0.368146
		20.9167	1255	0.360893	1.61773	1.59418	0.323185	0.428735	2.53527	0.404561	0.362275	0.409011	2.45811	1.22064	0.998016	0.942272	0.238901	0.400451	0.391149	0.571446	0.505161	0.772423	1.36689	1.25279	1.48663	0.889312	2.2123	1.11078	0.918175	0.876313	0.224567	0.380428
		20.9841	1259.05	0.366271	1.60344	1.64301	0.338276	0.421816	2.42476	0.41059	0.379191	0.404288	2.44863	1.2377	1.01022	0.947171	0.217074	0.406418	0.429505	0.595283	0.507059	0.760572	1.386	1.31292	1.43984	0.868382	2.20376	1.12631	0.929399	0.880869	0.20405	0.386097
		21.0503	1263.02	0.351707	1.58445	1.65613	0.314423	0.418928	2.48965	0.394263	0.352453	0.405559	2.41452	1.26927	0.993057	0.900901	0.222758	0.390257	0.396979	0.626715	0.519041	0.793041	1.42135	1.30017	1.4313	0.852993	2.17306	1.15503	0.913612	0.837838	0.209392	0.370745
		21.1169	1267.01	0.389051	1.58196	1.66005	0.347147	0.380978	2.4749	0.436126	0.389135	0.413008	2.49864	1.29003	0.999504	0.948832	0.203278	0.431695	0.442431	0.590386	0.510144	0.751439	1.4446	1.3605	1.4466	0.882138	2.24878	1.17393	0.919544	0.882414	0.191082	0.41011
		21.184	1271.04	0.361267	1.58889	1.66976	0.302848	0.444989	2.51042	0.40498	0.339477	0.413492	2.35266	1.22365	1.02281	0.952418	0.188246	0.400865	0.395785	0.614422	0.498636	0.776709	1.37026	1.35243	1.42945	0.884859	2.11739	1.11352	0.940988	0.885749	0.176952	0.380822
		21.2505	1275.03	0.367466	1.5877	1.69451	0.366295	0.40086	2.49989	0.411929	0.410598	0.396052	2.42771	1.26438	0.965186	0.942097	0.189235	0.407744	0.42255	0.582415	0.531498	0.773844	1.41588	1.3021	1.41664	0.914448	2.18494	1.15059	0.887971	0.876151	0.177881	0.387357
		21.3177	1279.06	0.353238	1.68258	1.73115	0.351799	0.38662	2.52383	0.395979	0.394349	0.419548	2.39036	1.24683	1.00942	0.906411	0.215756	0.391956	0.419248	0.574445	0.502907	0.76902	1.39622	1.32871	1.42783	0.915636	2.15133	1.13461	0.928669	0.842963	0.202811	0.372358
		21.385	1283.1	0.383711	1.71603	1.7151	0.345903	0.394882	2.52715	0.430139	0.38774	0.399201	2.33716	1.24614	1.00962	0.947783	0.201796	0.425769	0.426765	0.54861	0.531498	0.747961	1.39545	1.30505	1.39328	0.95141	2.10345	1.13398	0.928851	0.881438	0.189688	0.404481
		21.4525	1287.15	0.334827	1.71484	1.68357	0.310204	0.432899	2.47087	0.375341	0.347723	0.403319	2.27448	1.23603	0.977881	0.902913	0.234659	0.371528	0.375413	0.580791	0.512042	0.771934	1.38413	1.2887	1.36211	0.915982	2.04703	1.12478	0.899651	0.839709	0.22058	0.352951
		21.5176	1291.06	0.351856	1.70585	1.71442	0.345038	0.378426	2.491	0.394431	0.38677	0.363168	2.33216	1.17245	0.947233	0.957404	0.203731	0.390423	0.435055	0.587987	0.487365	0.772178	1.31293	1.2664	1.39828	0.907917	2.09894	1.06693	0.871454	0.890386	0.191507	0.370902
		21.5844	1295.06	0.348458	1.6955	1.63355	0.355206	0.387762	2.45498	0.390621	0.398169	0.384122	2.28361	1.22409	0.987602	0.919356	0.208179	0.386652	0.437232	0.603528	0.525567	0.743334	1.37076	1.22639	1.34327	0.903711	2.05525	1.11392	0.908593	0.855001	0.195688	0.36732
		21.6509	1299.05	0.377026	1.68789	1.74888	0.341738	0.401733	2.42038	0.422646	0.383072	0.411615	2.26647	1.15401	0.941777	0.922068	0.18351	0.418352	0.466737	0.567399	0.470874	0.76853	1.29228	1.21598	1.39876	0.90376	2.03982	1.05014	0.866435	0.857523	0.1725	0.397434
		21.7172	1303.03	0.368437	1.67334	1.65682	0.368891	0.401733	2.37759	0.413018	0.413509	0.384606	2.29822	1.12377	0.993652	0.880784	0.184664	0.408821	0.4366	0.570097	0.488907	0.761429	1.25842	1.22253	1.33787	0.935527	2.0684	1.02263	0.91416	0.819129	0.173584	0.38838
		21.7839	1307.03	0.382366	1.63758	1.67343	0.373705	0.368619	2.37512	0.428632	0.418905	0.368861	2.26688	1.0929	0.922734	0.936325	0.202413	0.424277	0.444819	0.579442	0.52877	0.736037	1.22385	1.15793	1.31604	0.918951	2.04019	0.994536	0.848915	0.870782	0.190269	0.403064
		21.8508	1311.05	0.348644	1.57264	1.63231	0.348283	0.388635	2.38775	0.39083	0.390408	0.377157	2.18558	1.14735	0.950903	0.896003	0.202455	0.38686	0.42543	0.560852	0.506822	0.726242	1.28482	1.14331	1.35543	0.879367	1.96702	1.04409	0.87483	0.833283	0.190307	0.367517
		21.9171	1315.02	0.351034	1.5758	1.67193	0.3571	0.39871	2.39806	0.39351	0.400291	0.400351	2.21073	1.15031	0.912418	0.939211	0.182193	0.389512	0.420653	0.568098	0.450706	0.744436	1.28814	1.15636	1.27344	0.871499	1.98966	1.04678	0.839425	0.873466	0.171261	0.370036
		21.984	1319.04	0.374449	1.54723	1.66615	0.347363	0.39421	2.30577	0.419758	0.389377	0.422152	2.1801	1.13906	0.959631	0.86434	0.165596	0.415493	0.442431	0.549384	0.468027	0.742868	1.27554	1.14341	1.29398	0.891539	1.96209	1.03655	0.882861	0.803836	0.15566	0.394718
		22.0502	1323.01	0.355852	1.4935	1.62516	0.364185	0.387964	2.32484	0.39891	0.408234	0.411797	2.16148	1.07771	0.945646	0.893291	0.177704	0.394857	0.461187	0.535017	0.495432	0.720316	1.20684	1.14265	1.25507	0.938397	1.94533	0.980713	0.869994	0.830761	0.167041	0.375114
		22.1168	1327.01	0.332736	1.45115	1.63529	0.340494	0.339938	2.33345	0.372997	0.381677	0.416641	2.16902	1.10044	0.891986	0.844485	0.18767	0.369207	0.440604	0.551558	0.492585	0.756336	1.2323	1.18789	1.21754	0.919495	1.95212	1.0014	0.820627	0.785371	0.17641	0.350747
		22.1836	1331.02	0.358802	1.50265	1.66316	0.354233	0.365664	2.22915	0.402217	0.397078	0.385151	2.14016	1.10158	0.945051	0.810286	0.172185	0.398131	0.435968	0.553806	0.505161	0.702515	1.23357	1.12177	1.2587	0.890945	1.92614	1.00244	0.869447	0.753566	0.161854	0.378224
		22.2504	1335.02	0.367989	1.46937	1.5609	0.341035	0.380306	2.22993	0.412515	0.382283	0.420517	2.16142	1.06434	0.874529	0.863465	0.194506	0.408324	0.451282	0.545561	0.450943	0.747227	1.19187	1.10233	1.2061	0.862543	1.94528	0.968549	0.804567	0.803023	0.182836	0.387908
		22.3172	1339.03	0.365113	1.47741	1.61695	0.325836	0.396158	2.14448	0.409292	0.365246	0.406286	2.16555	1.05689	0.90002	0.836089	0.183757	0.405133	0.451703	0.553806	0.462095	0.747423	1.18353	1.08866	1.18871	0.865809	1.94899	0.961772	0.828018	0.777562	0.172732	0.384877
		22.3842	1343.05	0.33169	1.51951	1.56556	0.318804	0.37762	2.19377	0.371825	0.357364	0.380427	2.11848	1.00757	0.839218	0.86434	0.160489	0.368047	0.448613	0.561477	0.470756	0.707534	1.1283	1.09628	1.24775	0.799852	1.90663	0.91689	0.772081	0.803836	0.15086	0.349645
		22.4511	1347.07	0.328889	1.52019	1.42411	0.345579	0.396628	2.13968	0.368685	0.387377	0.40568	2.14434	1.00446	0.859056	0.848684	0.181822	0.364939	0.460344	0.518552	0.487721	0.719704	1.12482	1.12305	1.19394	0.827511	1.9299	0.914062	0.790331	0.789276	0.170913	0.346692
		22.5181	1351.09	0.355889	1.48195	1.58404	0.329568	0.403278	2.07288	0.398952	0.36943	0.365288	2.05367	1.03776	0.871256	0.868801	0.196854	0.394898	0.412785	0.511256	0.50694	0.710571	1.1621	1.09725	1.14006	0.81717	1.8483	0.944358	0.801555	0.807985	0.185042	0.375154
		22.584	1355.04	0.361603	1.51754	1.53838	0.338385	0.408651	2.07556	0.405357	0.379312	0.36765	2.04595	1.07884	0.844872	0.837925	0.167779	0.401238	0.434563	0.525423	0.46779	0.697715	1.20811	1.10751	1.18992	0.81623	1.84136	0.981745	0.777282	0.779271	0.157712	0.381176
		22.6504	1359.03	0.351184	1.47083	1.52183	0.336059	0.38971	2.09823	0.393677	0.376705	0.383274	2.0357	1.08244	0.866991	0.826817	0.193394	0.389677	0.42529	0.536042	0.47562	0.724357	1.21214	1.12645	1.13176	0.801682	1.83213	0.985021	0.797631	0.76894	0.181791	0.370193
		22.7188	1363.13	0.323288	1.46227	1.58217	0.312746	0.41342	2.11397	0.362406	0.350573	0.400351	1.98062	1.04318	0.844674	0.808012	0.198254	0.358724	0.427608	0.509757	0.451774	0.728177	1.16818	1.10314	1.14658	0.856457	1.78256	0.949295	0.7771	0.751451	0.186359	0.340787
		22.784	1367.04	0.314587	1.43908	1.59785	0.360183	0.398979	2.14137	0.352652	0.403747	0.359293	1.95234	1.09048	0.812736	0.793055	0.163166	0.349069	0.472708	0.49594	0.493534	0.712309	1.22114	1.14234	1.11574	0.848887	1.75711	0.992337	0.747717	0.737541	0.153376	0.331615
		22.8505	1371.03	0.321533	1.48674	1.61041	0.328811	0.36647	2.08241	0.360438	0.368581	0.35469	1.97926	1.06981	0.891787	0.814484	0.18734	0.356776	0.429715	0.501237	0.475027	0.753275	1.198	1.16453	1.11187	0.881593	1.78134	0.973532	0.820444	0.75747	0.1761	0.338937
		22.9174	1375.05	0.333856	1.38629	1.55536	0.351474	0.368753	2.06581	0.374253	0.393985	0.382971	1.94097	1.0856	0.808173	0.77495	0.156618	0.37045	0.441447	0.528246	0.468502	0.717721	1.21567	1.11131	1.09166	0.878872	1.74687	0.987893	0.743519	0.720703	0.147221	0.351928
		22.9853	1379.12	0.344313	1.44841	1.59555	0.356396	0.367813	2.05381	0.385974	0.399503	0.372979	1.97473	1.11613	0.87681	0.776699	0.169055	0.382053	0.423463	0.513904	0.454977	0.707902	1.24986	1.13884	1.06484	0.84379	1.77725	1.01568	0.806665	0.72233	0.158912	0.36295
		23.0506	1383.04	0.327732	1.42993	1.57732	0.33184	0.354379	2.02712	0.367387	0.371976	0.374069	1.94674	1.08653	0.866197	0.747748	0.159542	0.363655	0.429154	0.497789	0.474196	0.691863	1.21672	1.15544	1.03165	0.805146	1.75207	0.988746	0.796901	0.695405	0.14997	0.345472
		23.1176	1387.06	0.356711	1.43344	1.5344	0.355639	0.408383	2.08001	0.399873	0.398654	0.42845	1.91958	1.09803	0.845963	0.776699	0.174327	0.39581	0.429154	0.509032	0.498042	0.705135	1.22959	1.15336	1.08272	0.827214	1.72762	0.999203	0.778286	0.72233	0.163867	0.376019
		23.1838	1391.03	0.321719	1.42103	1.56202	0.310312	0.408114	2.04385	0.360647	0.347845	0.396233	1.86898	1.15613	0.899127	0.752558	0.187382	0.356983	0.447067	0.501811	0.502551	0.733539	1.29465	1.17591	1.03069	0.860762	1.68208	1.05207	0.827197	0.699879	0.176139	0.339134
		23.2505	1395.03	0.345321	1.4307	1.57782	0.331678	0.414764	2.08622	0.387105	0.371794	0.392418	1.91569	1.15548	0.878397	0.774162	0.158224	0.383172	0.460625	0.524473	0.489263	0.710081	1.29394	1.22456	1.02819	0.819743	1.72413	1.05149	0.808125	0.719971	0.148731	0.364013
		23.317	1399.02	0.336844	1.38578	1.57906	0.364564	0.38662	2.03566	0.377602	0.408658	0.393932	1.90915	1.1038	0.88534	0.738739	0.173132	0.373765	0.420513	0.520126	0.497093	0.678689	1.23605	1.18038	1.14143	0.857249	1.71824	1.00445	0.814513	0.687027	0.162744	0.355077
		23.3846	1403.08	0.318694	1.36721	1.59716	0.337627	0.414159	2.05847	0.357256	0.378464	0.422334	1.90792	1.15568	0.85608	0.772063	0.159789	0.353627	0.438497	0.483522	0.459604	0.720218	1.29416	1.15123	1.08835	0.839634	1.71713	1.05167	0.787594	0.718019	0.150202	0.335945
		23.4506	1407.04	0.320412	1.3898	1.52482	0.367214	0.36882	2.03969	0.359182	0.411629	0.385393	1.92318	1.12747	0.831581	0.731654	0.168561	0.355533	0.482543	0.517627	0.474196	0.698891	1.26256	1.14803	1.04985	0.81237	1.73086	1.026	0.765055	0.680438	0.158447	0.337756
		23.5174	1411.04	0.322354	1.40118	1.55997	0.343794	0.43478	2.0096	0.361359	0.385376	0.401441	1.89943	1.13605	0.828407	0.756057	0.173338	0.357688	0.445592	0.553207	0.512042	0.719141	1.27218	1.15057	1.05646	0.79812	1.70949	1.03381	0.762134	0.703133	0.162938	0.339803
		23.5847	1415.08	0.344201	1.43677	1.5558	0.351258	0.37359	1.99273	0.385849	0.393743	0.39696	1.87516	1.08501	0.804404	0.74215	0.188864	0.381929	0.447208	0.525348	0.45996	0.724087	1.21501	1.18251	0.995812	0.803612	1.68765	0.987355	0.740052	0.690199	0.177532	0.362832
		23.6506	1419.04	0.324072	1.46347	1.55698	0.358127	0.419331	1.96081	0.363285	0.401443	0.398111	1.83952	1.08466	0.874033	0.707426	0.170291	0.359594	0.440183	0.542538	0.460197	0.709469	1.21463	1.15148	0.995973	0.795596	1.65557	0.987041	0.80411	0.657906	0.160073	0.341614
		23.7182	1423.09	0.311823	1.47853	1.50877	0.339304	0.38756	1.95417	0.349554	0.380343	0.39702	1.79728	1.15553	0.8537	0.751596	0.137839	0.346002	0.45065	0.534892	0.490094	0.745586	1.29399	1.16717	0.974307	0.824394	1.61755	1.05154	0.785404	0.698985	0.129568	0.328702
		23.7849	1427.09	0.318806	1.53431	1.56326	0.357803	0.374866	1.96681	0.357382	0.401079	0.386483	1.768	1.15499	0.880182	0.72387	0.173833	0.353751	0.387847	0.507383	0.471942	0.716472	1.29338	1.1917	1.00733	0.836764	1.5912	1.05104	0.809768	0.673199	0.163403	0.336064
		23.8526	1431.15	0.30189	1.55467	1.46641	0.36359	0.419801	1.90467	0.338418	0.407567	0.40235	1.87569	1.18661	0.798056	0.786758	0.173091	0.33498	0.463435	0.529096	0.487128	0.742525	1.32879	1.19064	1.00354	0.808758	1.68812	1.07981	0.734211	0.731685	0.162706	0.318231
		23.9176	1435.05	0.326985	1.49392	1.50958	0.316262	0.356327	1.92049	0.36655	0.354514	0.385817	1.83074	1.16076	0.811149	0.725881	0.152253	0.362826	0.433579	0.546486	0.48345	0.719949	1.29984	1.1494	0.969878	0.78288	1.64767	1.05629	0.746257	0.67507	0.143118	0.344685
		23.9839	1439.03	0.328815	1.50847	1.48551	0.367647	0.421144	1.92169	0.368601	0.412114	0.384788	1.8057	1.11849	0.794485	0.713024	0.162796	0.364856	0.480927	0.512555	0.491992	0.696393	1.25251	1.19414	0.950467	0.812073	1.62513	1.01783	0.730926	0.663112	0.153028	0.346613
		24.0515	1443.09	0.313578	1.47639	1.56121	0.378844	0.342423	1.88659	0.351521	0.424665	0.412645	1.76918	1.09472	0.837136	0.698417	0.166461	0.34795	0.438918	0.494391	0.502551	0.723451	1.22589	1.11528	0.935084	0.80282	1.59226	0.996197	0.770165	0.649528	0.156473	0.330552
		24.1182	1447.09	0.30906	1.46928	1.55225	0.371433	0.378829	1.81541	0.346456	0.416358	0.388966	1.81389	1.04338	0.871652	0.713373	0.146446	0.342936	0.402037	0.531719	0.49911	0.696393	1.1684	1.13782	0.940641	0.833053	1.6325	0.949474	0.80192	0.663437	0.137659	0.325789
		24.1851	1451.11	0.302786	1.43429	1.53875	0.375977	0.390381	1.88504	0.339423	0.421451	0.389632	1.77949	1.05339	0.827514	0.702003	0.174244	0.335974	0.46758	0.532619	0.527346	0.684762	1.17961	1.13848	0.935325	0.8286	1.60154	0.958586	0.761313	0.652863	0.16379	0.319176
		24.2516	1455.1	0.313167	1.44867	1.56917	0.34163	0.371373	1.87762	0.351061	0.38295	0.366802	1.76706	1.02612	0.771176	0.656871	0.164113	0.347494	0.432455	0.516753	0.483687	0.684885	1.14907	1.13508	1.00209	0.815339	1.59035	0.933766	0.709482	0.61089	0.154267	0.330119
		24.3175	1459.05	0.315072	1.44593	1.49726	0.343199	0.346319	1.86851	0.353196	0.384709	0.381033	1.76134	1.05783	0.823448	0.687309	0.150358	0.349607	0.442501	0.514554	0.464231	0.70511	1.18458	1.14219	0.954414	0.819743	1.58521	0.962625	0.757572	0.639197	0.141337	0.332127
		24.3845	1463.07	0.337516	1.40443	1.51698	0.378573	0.39327	1.8296	0.378355	0.424362	0.369224	1.74037	1.07652	0.780996	0.710225	0.170497	0.374511	0.448964	0.506684	0.483569	0.702637	1.20551	1.10837	0.899485	0.818852	1.56633	0.979635	0.718516	0.660509	0.160267	0.355786
		24.4508	1467.05	0.346927	1.40597	1.58335	0.373651	0.373657	1.83956	0.388905	0.418844	0.369043	1.73023	1.05778	0.763241	0.704539	0.15703	0.384953	0.465753	0.515828	0.511093	0.696516	1.18452	1.13417	0.969958	0.876051	1.55721	0.96258	0.702182	0.655222	0.147608	0.365706
		24.5178	1471.07	0.339607	1.3258	1.54429	0.37668	0.410062	1.79323	0.3807	0.42224	0.375765	1.72711	1.07514	0.74876	0.688008	0.162137	0.376832	0.435968	0.539065	0.44513	0.683954	1.20397	1.16555	0.97318	0.909797	1.5544	0.978379	0.688859	0.639848	0.152408	0.35799
		24.5853	1475.12	0.325491	1.39819	1.66584	0.391906	0.398106	1.76033	0.364876	0.439308	0.404348	1.73418	1.027	0.771276	0.734278	0.176798	0.361168	0.440183	0.51378	0.4965	0.70729	1.15006	1.15417	0.937178	0.850569	1.56076	0.934574	0.709573	0.682879	0.16619	0.34311
		24.6503	1479.02	0.325267	1.39767	1.60301	0.401459	0.380508	1.74387	0.364624	0.450015	0.38067	1.73177	1.06932	0.758183	0.687658	0.206902	0.36092	0.468985	0.523599	0.506584	0.688655	1.19745	1.15428	0.921875	0.864522	1.55859	0.973082	0.697528	0.639522	0.194488	0.342874
		24.718	1483.08	0.345508	1.3969	1.56164	0.411011	0.427593	1.72057	0.387314	0.460723	0.388361	1.76323	1.05857	0.774648	0.652147	0.178774	0.383379	0.484159	0.531494	0.516787	0.695218	1.18541	1.10613	0.886356	0.864968	1.5869	0.963298	0.712676	0.606497	0.168048	0.36421
		24.7839	1487.04	0.311487	1.40477	1.62329	0.420563	0.425914	1.76259	0.349177	0.47143	0.378914	1.75392	0.987844	0.78536	0.731829	0.157854	0.345629	0.47046	0.535817	0.522956	0.71515	1.10621	1.07282	0.897713	0.856853	1.57853	0.898938	0.722531	0.680601	0.148382	0.328348
		24.8518	1491.11	0.36235	1.423	1.61813	0.430115	0.389844	1.72629	0.406194	0.482138	0.425604	1.69118	0.997954	0.729815	0.66343	0.168973	0.402067	0.477977	0.512805	0.497449	0.732756	1.11753	1.09324	0.885712	0.856111	1.52206	0.908138	0.67143	0.61699	0.158835	0.381964
		24.9183	1495.1	0.326836	1.51754	1.54255	0.439668	0.37594	1.7282	0.366383	0.492846	0.40998	1.66514	0.989274	0.72069	0.667191	0.17165	0.36266	0.452898	0.536492	0.494127	0.709518	1.10781	1.08227	0.949581	0.823404	1.49862	0.90024	0.663035	0.620488	0.161351	0.344527

## Sheet: Fig. 2
Fig. 2e	Time (min)	1	2	3	4	5	6	7	8	9	10	11	12	13	14	15	16	17	18	AVERAGE	STDEV	Relative intensity	SD
	0.0016	3220.79	3197.16	3245.04	3280.68	3304.81	3331.45	3448.22	3431.21	3507.08	3478.23	2505.05	2810.69	3033.41	2822.09	3164.18	2630.09	3053.11	3360.46	3144.9	285.693	1.00001	0.0908431
	0.07105	3237.08	3132.69	3205.12	3297.38	3208.5	3281.68	3365.64	3387	3524.82	3408.09	2517.72	2409.76	2996.09	2836.46	3071.97	2590.8	2979.99	3317.16	3085.34	312.732	0.94867	0.101361
	0.139933	3230.66	3118.3	3221.44	3267.89	3232.75	3298.1	3462.09	3401.77	3517.83	3392.43	2512.73	2398.69	3011.34	2811.09	3095.19	2603.76	3065.39	3331.63	3096.56	318.604	0.96582	0.10289
	0.208983	3030.46	3124.29	3182.59	3265.13	3239.03	3262.17	3274.91	3334.26	3299.84	3398.96	2357.03	2403.3	2975.03	2808.71	3101.2	2575.39	2899.66	3265.52	3031.29	309.557	0.88743	0.10212
	0.277867	2814.77	2914.51	3008.38	3065.07	3009.07	2933.7	2975.56	3088.04	3064.97	3170.73	2189.26	2241.93	2812.18	2636.62	2881.03	2316.08	2634.61	3024.37	2809.21	291.722	0.60151	0.103845
	0.347367	2662.47	2711.02	2916.34	2897.84	2785.77	2794.44	2819.97	2919.13	2899.13	2949.35	2070.81	2085.4	2726.14	2492.77	2667.23	2206.14	2496.85	2858.94	2652.99	276.294	0.40537	0.104144
	0.416383	2536.99	2580.77	2817.71	2786.42	2657.91	2605.06	2737.53	2790.15	2762.5	2807.65	1973.22	1985.21	2633.95	2396.92	2544.8	2056.63	2423.85	2732.62	2535.13	271.051	0.25558	0.106918
	0.485267	2490.84	2475.86	2797.09	2748.7	2571.01	2579.4	2693.72	2735.47	2712.25	2693.52	1937.32	1904.51	2614.67	2364.47	2461.61	2036.37	2385.07	2679.06	2482.46	268.882	0.19208	0.108313
	0.554133	2537.68	2450.46	2676.49	2670.17	2517.56	2443.53	2666.33	2677.29	2763.26	2665.88	1973.75	1884.97	2501.94	2296.92	2410.43	1929.11	2360.82	2622.09	2436.86	262.243	0.12453	0.107615
	0.622883	2473.88	2400.2	2602.13	2693.68	2512.52	2391.45	2624.12	2637.68	2693.78	2611.2	1924.13	1846.31	2432.42	2317.14	2405.6	1887.99	2323.44	2583.3	2398.69	260.788	0.07854	0.108721
	0.6916	2431.58	2361.07	2636.08	2659.85	2431.04	2503.76	2529.63	2616.02	2647.72	2568.63	1891.22	1816.21	2464.16	2288.04	2327.59	1976.65	2239.78	2562.08	2375.82	251.677	0.05337	0.105933
	0.760167	2412.83	2275.09	2581.52	2620.86	2379.04	2416.31	2580.1	2572.87	2627.3	2475.1	1876.64	1750.07	2413.16	2254.5	2277.8	1907.61	2284.46	2519.82	2335.6	254.718	0.00327	0.109059
	0.82875	2429.51	2318.63	2555.58	2586.29	2393.27	2326.88	2577.99	2561.76	2645.47	2522.46	1889.62	1783.56	2388.91	2224.77	2291.43	1837.01	2282.6	2508.94	2330.34	254.565	-0.00963	0.10924
	0.897517	2519.5	2335.47	2572.7	2716.96	2440.34	2385.55	2627.91	2622.93	2743.45	2540.79	1959.61	1796.51	2404.91	2337.17	2336.5	1883.33	2326.8	2568.85	2385.32	264.227	0.02569	0.110772
	0.9661	2551.32	2366.9	2569.96	2720.52	2468.63	2451.21	2701.93	2657.17	2778.1	2574.98	1984.36	1820.69	2402.35	2340.23	2363.58	1935.16	2392.33	2602.38	2416.44	263.668	0.08592	0.109114
	1.03485	2568.08	2416.42	2561.45	2816.16	2511.32	2500.4	2670.24	2689.15	2796.35	2628.86	1997.39	1858.79	2394.39	2422.5	2404.46	1974	2364.28	2633.71	2445.54	263.834	0.14219	0.107884
	1.10343	2668.67	2458.93	2693.37	2807.34	2495.46	2590.37	2764.48	2754.06	2905.89	2675.1	2075.63	1891.48	2517.72	2414.92	2389.27	2045.03	2447.72	2697.28	2505.61	270.213	0.25638	0.107843
	1.172	2671.86	2464.77	2724.73	2881.62	2569.27	2601.81	2809.41	2790.27	2909.36	2681.45	2078.11	1895.98	2547.03	2478.82	2459.94	2054.06	2487.5	2732.73	2535.65	277.276	0.32007	0.109351
	1.24058	2760.7	2513.67	2781.24	2984.06	2597.5	2717.57	2891.97	2868.13	3006.09	2734.65	2147.21	1933.59	2599.86	2566.94	2486.97	2145.45	2560.6	2808.99	2605.66	286.495	0.45706	0.109951
	1.30915	2745.26	2591	2773.57	2950.96	2691.17	2682.03	2884.91	2879.04	2989.28	2818.78	2135.2	1993.07	2592.68	2538.46	2576.65	2117.39	2554.34	2819.68	2618.46	279.315	0.47626	0.106672
	1.37805	2784.88	2630.52	2763.86	2990.25	2727.9	2818.05	2871.1	2918.82	3032.42	2861.77	2166.02	2023.48	2583.61	2572.26	2611.82	2224.78	2542.12	2858.64	2654.33	275.299	0.54623	0.103717
	1.44662	2771.68	2692.98	2872.04	3016	2826.65	2731.63	2879.67	2949.61	3018.05	2929.73	2155.75	2071.52	2684.73	2594.41	2706.36	2156.55	2549.71	2888.8	2682.77	284.4	0.60041	0.10601
	1.51535	2733.52	2650.52	2854.92	3040.37	2727.03	2861.01	2926.79	2949.32	2976.5	2883.53	2126.07	2038.86	2668.73	2615.38	2610.99	2258.69	2591.43	2888.5	2677.27	280.515	0.59988	0.104777
	1.58393	2785.65	2676	2880.67	3053.12	2741.43	2832.72	2956.17	2969.24	3033.27	2911.25	2166.62	2058.46	2692.8	2626.34	2624.77	2236.36	2617.44	2908.01	2697.78	283.74	0.63493	0.105175
	1.6525	2836.71	2724.89	2885.55	3064.87	2836.7	2893.39	3014.44	3018.33	3088.86	2964.44	2206.33	2096.07	2697.36	2636.45	2715.99	2284.25	2669.03	2956.1	2743.16	285.01	0.7213	0.103899
	1.72108	2843.54	2767.72	2893.76	3094.58	2909.15	2846.05	3050.24	3040.51	3096.3	3011.04	2211.64	2129.01	2705.04	2662	2785.36	2246.88	2700.73	2977.82	2764.33	291.294	0.76032	0.105376
	1.78963	2881.8	2748.2	2941.82	3140.05	2839.59	2953.08	3016.45	3057.93	3137.96	2989.8	2241.4	2114	2749.96	2701.12	2718.76	2331.38	2670.82	2994.88	2778.48	289.447	0.79096	0.104175
	1.85835	2814.46	2755.55	2958.85	3106.27	2845.14	2959.94	3011.94	3047.38	3064.64	2997.8	2189.03	2119.66	2765.88	2672.06	2724.08	2336.8	2666.82	2984.55	2766.84	286.944	0.7724	0.103708
	1.9269	2900.65	2760.08	2947.69	3166.42	2873.77	3006.22	3079.71	3089.37	3158.48	3002.72	2256.06	2123.14	2755.45	2723.8	2751.48	2373.33	2726.83	3025.67	2805.6	292.903	0.84627	0.104399
	1.99565	2932.99	2811.95	2936.76	3133.07	2935.68	2979.35	3124.12	3107.25	3193.7	3059.15	2281.22	2163.03	2745.23	2695.11	2810.75	2352.12	2766.15	3043.18	2825.15	292.941	0.87773	0.10369
	2.0644	2863.29	2811.34	2875.87	3151.19	2918.71	2939.53	3024.84	3067.32	3117.8	3058.5	2227	2162.57	2688.32	2710.7	2794.51	2320.68	2678.24	3004.07	2788.85	288.49	0.80748	0.103444
	2.1333	2948.85	2819.15	2877.01	3147.28	2911.02	2968.98	3100.33	3095.33	3210.97	3066.99	2293.55	2168.58	2689.37	2707.34	2787.15	2343.93	2745.08	3031.5	2816.52	291.915	0.85675	0.103644
	2.20202	2961.22	2847.87	2909.11	3163.4	2976.4	2970.78	3131.2	3123.2	3224.44	3098.23	2303.17	2190.67	2719.39	2721.21	2849.74	2345.36	2772.42	3058.8	2841.64	295.499	0.90579	0.103989
	2.27105	2983.45	2829.15	2980.2	3131.78	2933.41	2916.21	3179.78	3122.48	3248.65	3077.87	2320.46	2176.27	2785.84	2694.01	2808.59	2302.27	2815.43	3058.1	2841.52	300.803	0.90453	0.10586
	2.3396	2979.41	2821.36	2937.68	3147.17	2926.04	2971.55	3209.69	3127.87	3244.25	3069.4	2317.32	2170.28	2746.09	2707.24	2801.53	2345.96	2841.92	3063.37	2844.99	300.226	0.9014	0.105528
	2.40858	2953.31	2830.6	2949.06	3104.48	2897.42	3021.33	3182.41	3119.71	3215.83	3079.44	2297.02	2177.38	2756.73	2670.52	2774.12	2385.26	2817.76	3055.39	2837.2	293.555	0.89965	0.103467
	2.47713	2937.14	2852.5	2954.7	3170.12	2945.21	2996.83	3176.17	3133.76	3198.22	3103.27	2284.44	2194.23	2762	2726.98	2819.88	2365.92	2812.23	3069.14	2849.04	296.206	0.92436	0.103967
	2.54575	3018.2	2847.8	2918.11	3115.12	2969.82	2999.09	3192.1	3138.07	3286.48	3098.16	2347.49	2190.61	2727.8	2679.67	2843.44	2367.7	2826.34	3073.37	2856.82	298.144	0.93195	0.104362
	2.61448	2986.63	2889.53	2964	3066.42	2977.86	2956.71	3214.91	3137.52	3252.11	3143.56	2322.94	2222.72	2770.7	2637.78	2851.15	2334.25	2846.53	3072.83	2857.37	298.437	0.93098	0.104445
	2.68305	2827.84	2805.91	2888.74	3034.58	2899.2	2881.68	3007.64	3031.8	3079.2	3052.59	2199.43	2158.39	2700.35	2610.39	2775.83	2275.01	2663.02	2969.29	2758.33	283.299	0.87328	0.102707
	2.75177	2621.72	2579.31	2742.76	2955.07	2671.23	2689.45	2769.22	2835.66	2854.76	2806.07	2039.11	1984.09	2563.88	2541.99	2557.56	2123.25	2451.91	2777.19	2575.71	271.827	0.58023	0.105535
	2.82035	2504.41	2406.56	2628.56	2967.4	2487.84	2508.47	2630.91	2702.53	2727.03	2618.12	1947.88	1851.2	2457.13	2552.6	2381.98	1980.37	2329.45	2646.81	2451.91	279.652	0.38132	0.114055
	2.88893	2443.51	2283.41	2569.27	2871.55	2412.41	2433.72	2563.97	2619.5	2660.71	2484.15	1900.51	1756.47	2401.71	2470.15	2309.75	1921.36	2270.18	2565.49	2374.84	275.301	0.25727	0.115924
	2.95767	2412.36	2233.14	2511.63	2854.93	2293.53	2457.89	2556.2	2580.77	2626.79	2429.46	1876.28	1717.8	2347.83	2455.86	2195.94	1940.44	2263.3	2527.56	2338.48	274.678	0.19941	0.11746
	3.02623	2402.59	2228.95	2469.11	2880.32	2289.6	2431.33	2536.89	2568.77	2616.15	2424.91	1868.68	1714.58	2308.09	2477.7	2192.17	1919.47	2246.2	2515.8	2327.97	277.093	0.18147	0.119028
	3.09483	2351.93	2132.08	2525.46	2800.71	2197.3	2286.96	2545.19	2509.38	2560.99	2319.52	1829.27	1640.06	2360.75	2409.22	2103.8	1805.5	2253.55	2457.64	2272.45	288.01	0.09273	0.12674
	3.16355	2329.39	2166.71	2519.73	2813.8	2264.97	2358.87	2461.31	2520.62	2536.45	2357.19	1811.75	1666.7	2355.4	2420.47	2168.59	1862.26	2179.28	2468.65	2281.97	276.632	0.10954	0.121225
	3.2321	2292.77	2122.88	2456.35	2744.87	2193.61	2362.74	2552.35	2491.68	2496.57	2309.5	1783.26	1632.98	2296.16	2361.18	2100.27	1865.32	2259.89	2440.31	2254.26	274.018	0.06629	0.121556
	3.30082	2308.74	2121.23	2420.92	2735.02	2165.52	2336.08	2497.26	2471.1	2513.96	2307.71	1795.69	1631.71	2263.03	2352.7	2073.37	1844.27	2211.11	2420.15	2238.2	269.545	0.03554	0.120429
	3.36938	2347.89	2115.89	2447.63	2753.44	2151.14	2326.32	2461.83	2474.43	2556.59	2301.9	1826.14	1627.61	2288	2368.55	2059.61	1836.57	2179.75	2423.41	2242.55	274.095	0.04052	0.122225
	3.43793	2300.62	2063.3	2494.64	2661.39	2144.57	2297.89	2485.25	2450.77	2505.12	2244.69	1789.38	1587.15	2331.95	2289.37	2053.31	1814.12	2200.48	2400.24	2218.47	273.458	0.00517	0.123264
	3.50665	2296.5	2079.51	2499.67	2646.89	2151.04	2231.67	2536.99	2449.97	2500.64	2262.33	1786.17	1599.63	2336.65	2276.9	2059.51	1761.85	2246.29	2399.45	2218.95	277.085	0.00535	0.124872
	3.5756	2323.12	2092.95	2533.69	2666.5	2157.67	2315.74	2595.26	2485.81	2529.62	2276.94	1806.87	1609.96	2368.45	2293.76	2065.85	1828.21	2297.89	2434.55	2249.9	280.763	0.07751	0.124789
	3.64417	2372.22	2134.12	2630.42	2720.73	2208.54	2400.6	2528.03	2532.46	2583.08	2321.74	1845.06	1641.63	2458.87	2340.42	2114.56	1895.21	2238.36	2480.24	2292.12	281.45	0.17145	0.12279
	3.71292	2368.4	2236.32	2652.3	2763.51	2335.79	2417.24	2571.78	2584.61	2578.93	2432.92	1842.09	1720.24	2479.33	2377.22	2236.39	1908.35	2277.1	2531.31	2340.15	275.092	0.27645	0.117553
	3.78172	2449.58	2259.95	2670.24	2756.32	2335.38	2452.98	2680.52	2623.18	2667.32	2458.63	1905.22	1738.42	2496.1	2371.03	2236.01	1936.56	2373.38	2569.1	2377.11	278.229	0.35412	0.117045
	3.85058	2468.46	2329.29	2692.94	2755.35	2398.66	2496.24	2726.65	2662.22	2687.88	2534.06	1919.91	1791.76	2517.31	2370.19	2296.59	1970.71	2414.22	2607.33	2413.67	273.857	0.43273	0.113461
	3.91925	2491.99	2365.85	2662.35	2764.25	2450.15	2496.4	2746.11	2678.55	2713.5	2573.84	1938.22	1819.89	2488.72	2377.85	2345.89	1970.84	2431.45	2623.32	2430.34	270.256	0.46561	0.111201
	3.98883	2532.06	2408.35	2702.56	2734.45	2472.81	2568.98	2770.92	2710.32	2757.13	2620.07	1969.38	1852.58	2526.3	2352.22	2367.59	2028.14	2453.41	2654.43	2460.43	267.054	0.52957	0.10854
	4.05742	2543.4	2435.57	2762.24	2711.17	2511.5	2499.63	2832.58	2726.22	2769.48	2649.69	1978.2	1873.51	2582.09	2332.19	2404.63	1973.39	2508.01	2670	2476.09	277.726	0.56158	0.112163
	4.12597	2597.18	2436.94	2712.82	2722.98	2536.86	2568.56	2823.71	2741.53	2828.03	2651.18	2020.02	1874.57	2535.9	2342.35	2428.91	2027.81	2500.16	2685.01	2491.15	270.601	0.59243	0.108625
	4.19453	2668.41	2468.47	2737.64	2788.67	2549.29	2627.57	2867.32	2787.56	2905.6	2685.47	2075.43	1898.82	2559.1	2398.86	2440.81	2074.39	2538.77	2730.09	2533.66	275.2	0.68511	0.108618
	4.26327	2669.49	2509.93	2759.29	2784.02	2608.15	2665.76	2937.15	2820.94	2906.78	2730.58	2076.27	1930.71	2579.34	2394.86	2497.17	2104.55	2600.6	2762.77	2563.27	277.468	0.75231	0.108248
	4.33183	2659.94	2533.8	2779.85	2774.95	2610.57	2663.65	2895.85	2818.94	2896.38	2756.56	2068.84	1949.08	2598.56	2387.06	2499.48	2102.88	2564.03	2760.81	2562.38	273.439	0.74828	0.106713
	4.40055	2708.65	2559.37	2766.26	2777.28	2632.87	2609.73	2955.77	2832.7	2949.42	2784.37	2106.73	1968.74	2585.85	2389.06	2520.84	2060.31	2617.09	2774.29	2577.94	281.177	0.77599	0.10907
	4.4691	2722.51	2559.8	2758.02	2837.6	2647.44	2735.29	2919.97	2857.94	2964.51	2784.84	2117.51	1969.08	2578.15	2440.94	2534.79	2159.44	2585.39	2799.02	2598.43	273.641	0.82682	0.10531
	4.53782	2790.21	2597.34	2819.82	2793.43	2711.51	2677.74	3006.43	2890.34	3038.23	2825.68	2170.16	1997.95	2635.92	2402.95	2596.13	2114	2661.94	2830.74	2631.16	286.886	0.89205	0.109034
	4.6068	2764.7	2643.29	2771.42	2809.07	2739.9	2719.52	2934.53	2888.35	3010.45	2875.66	2150.32	2033.3	2590.67	2416.4	2623.31	2146.99	2598.28	2828.79	2630.36	274.876	0.88804	0.104501
	4.6754	2696.45	2650.18	2802.58	2855.79	2736.17	2778.42	2931.35	2898.13	2936.14	2883.17	2097.24	2038.6	2619.8	2456.59	2619.74	2193.49	2595.47	2838.37	2634.67	272.228	0.90774	0.103325
	4.74493	2761.69	2668.63	2789.66	2816.94	2738.77	2724.99	2980.48	2902.93	3007.17	2903.23	2147.98	2052.79	2607.73	2423.18	2622.23	2151.31	2638.97	2843.08	2643.45	277.601	0.91741	0.105015
	4.81348	2726.6	2632.27	2813.54	2810.45	2694.27	2763.35	2994.52	2895.68	2968.96	2863.67	2120.68	2024.82	2630.05	2417.59	2579.62	2181.59	2651.4	2835.98	2633.47	277.281	0.90281	0.105291
	4.88207	2733.14	2629.14	2820.29	2812.93	2702.58	2810.49	2957.85	2900.41	2976.08	2860.27	2125.77	2022.41	2636.36	2419.73	2587.58	2218.81	2618.93	2840.6	2637.22	273.711	0.91232	0.103788
	4.9508	2770.09	2685.08	2857.58	2853.79	2767.59	2751.3	3006.13	2934.24	3016.32	2921.13	2154.52	2065.45	2671.21	2454.87	2649.82	2172.08	2661.68	2873.74	2670.17	281.494	0.98044	0.105422
	5.01938	2791.2	2672.47	2852.36	2814.3	2755.65	2784.47	3002.98	2931.52	3039.3	2907.41	2170.93	2055.75	2666.34	2420.9	2638.39	2198.26	2658.88	2871.08	2668.3	280.102	0.97497	0.104974
	5.08812	2759.76	2643.02	2866.8	2847.41	2761.87	2830.76	3019.31	2939.33	3005.07	2875.38	2146.48	2033.09	2679.84	2449.38	2644.34	2234.81	2673.34	2878.73	2671.18	281.031	0.9907	0.105209
	5.1567	2823.71	2701.89	2920.71	2750.15	2812.6	2715.1	3070.26	2949.73	3074.71	2939.42	2196.22	2078.38	2730.23	2365.72	2692.92	2143.5	2718.46	2888.91	2687.28	295.837	1.01164	0.110088
	5.22525	2761.83	2682.63	2850.98	2831.23	2803.76	2810.12	3024.85	2944.85	3007.33	2918.47	2148.09	2063.56	2665.05	2435.46	2684.45	2218.51	2678.26	2884.13	2678.2	280.89	1.00133	0.10488
	5.29397	2599.04	2558.22	2784.79	2783.63	2647.79	2718.66	2813.95	2817	2830.06	2783.12	2021.47	1967.86	2603.18	2394.52	2535.12	2146.31	2491.52	2758.92	2558.6	265.887	0.81224	0.103919
	5.36252	2428.5	2412.83	2641.14	2650.51	2466.15	2538.76	2671.97	2653.62	2644.36	2624.95	1888.83	1856.02	2468.89	2280.01	2361.2	2004.29	2365.81	2598.91	2409.28	254.113	0.57058	0.105473
	5.43123	2363.4	2265.08	2613.93	2567.41	2323.31	2452.18	2633.8	2565.43	2573.48	2464.21	1838.2	1742.37	2443.46	2208.53	2224.45	1935.93	2332.01	2512.53	2326.3	257.786	0.44013	0.110813
	5.49978	2289.9	2206.75	2587.86	2532.32	2282.88	2446.46	2591.27	2523.14	2493.44	2400.75	1781.03	1697.5	2419.09	2178.34	2185.74	1931.41	2294.35	2471.11	2284.84	256.991	0.37758	0.112477
	5.56833	2266.07	2107.19	2530.25	2494.34	2166.96	2292.12	2545.72	2443.79	2467.49	2292.43	1762.49	1620.91	2365.23	2145.67	2074.75	1809.57	2254.02	2393.41	2214.06	261.669	0.26022	0.118185
	5.63707	2208.49	2098.29	2467.01	2509.48	2143.4	2318.31	2493.73	2419.15	2404.8	2282.75	1717.72	1614.07	2306.12	2158.7	2052.19	1830.25	2207.99	2369.27	2190.14	253.207	0.22377	0.115612
	5.70582	2208.47	2054.68	2413.79	2475.43	2122.44	2206.14	2565.13	2390.27	2404.77	2235.31	1717.69	1580.52	2256.37	2129.4	2032.13	1741.69	2271.21	2340.98	2165.03	262.243	0.18105	0.121127
	5.77438	2179.09	2075.3	2330.5	2412.77	2147.82	2208.16	2521.31	2364.71	2372.79	2257.74	1694.85	1596.38	2178.51	2075.5	2056.42	1743.29	2232.41	2315.96	2143.97	245.52	0.14325	0.114516
	5.84313	2130.65	2048.15	2412.03	2444.73	2084.08	2275.94	2500.28	2367.62	2320.04	2228.2	1657.17	1575.5	2254.72	2102.99	1995.4	1796.8	2213.79	2318.8	2141.65	253.743	0.14755	0.11848
	5.91192	2136.65	2027.77	2354.91	2390.06	2055.91	2189.19	2468.96	2327.36	2326.57	2206.04	1661.84	1559.82	2201.33	2055.97	1968.43	1728.31	2186.06	2279.38	2108.54	247.346	0.08801	0.117307
	5.98085	2150.01	2018.31	2349.35	2356.34	2101.56	2087.8	2439.3	2309.78	2341.12	2195.74	1672.23	1552.54	2196.13	2026.96	2012.13	1648.26	2159.8	2262.15	2095.14	247.466	0.062	0.118114
	6.04957	2124.81	2003.13	2375.04	2384.13	2054.2	2101.2	2440.04	2306.68	2313.68	2179.23	1652.63	1540.87	2220.15	2050.86	1966.79	1658.84	2160.45	2259.11	2090.16	252.74	0.05741	0.120919
	6.11845	2111.4	1954.46	2374.81	2321.13	1990.22	1985.53	2441.98	2261.75	2299.08	2126.28	1642.2	1503.43	2219.94	1996.67	1905.53	1567.52	2162.17	2215.12	2050.83	264.002	-0.00903	0.128729
	6.187	2103.75	1998.52	2419.13	2306.89	2059.19	2018.28	2435.74	2285.88	2290.75	2174.22	1636.25	1537.33	2261.36	1984.42	1971.57	1593.38	2156.65	2238.75	2072.55	259.621	0.02666	0.125267
	6.25575	2110.03	1957.52	2456.56	2313.79	1977.04	2070.92	2379.11	2274.67	2297.59	2129.61	1641.14	1505.78	2296.35	1990.36	1892.91	1634.94	2106.5	2227.76	2060.87	261.548	0.01535	0.126911
	6.3243	2145.58	2028.04	2511.74	2386.72	2076.48	2127.28	2464.44	2345.25	2336.3	2206.33	1668.79	1560.03	2347.93	2053.1	1988.12	1679.43	2182.06	2296.9	2123.98	266.278	0.17459	0.125367
	6.39302	2169.32	2065.29	2471.12	2386.95	2116.33	2138.04	2513.31	2362.99	2362.14	2246.85	1687.24	1588.68	2309.96	2053.29	2026.27	1687.93	2225.33	2314.27	2141.83	260.93	0.2146	0.121826
	6.46157	2212.46	2115.27	2497.44	2476.28	2176.12	2202.3	2480.86	2408.03	2409.12	2301.23	1720.8	1627.13	2334.56	2130.14	2083.52	1738.66	2196.6	2358.38	2182.97	256.069	0.31619	0.117303
	6.53012	2274.56	2189.13	2477.88	2468.3	2275	2197.58	2533.91	2446.24	2476.74	2381.58	1769.1	1683.95	2316.28	2123.27	2178.19	1734.93	2243.57	2395.81	2221.78	253.08	0.40241	0.113909
	6.5987	2263.46	2153.24	2453.82	2485.54	2252.43	2248.59	2634.42	2456.64	2464.66	2342.54	1760.47	1656.34	2293.79	2138.1	2156.58	1775.2	2332.56	2405.98	2227.55	260.424	0.42585	0.116911
	6.66742	2301.99	2248.92	2515.29	2495.5	2329.61	2340.39	2596.55	2507.18	2506.61	2446.63	1790.44	1729.94	2351.25	2146.66	2230.48	1847.68	2299.03	2455.49	2275.54	250.049	0.53988	0.109886
	6.73597	2359.16	2271.07	2573.18	2456.66	2341.53	2278.89	2621	2518.61	2568.86	2470.72	1834.9	1746.98	2405.36	2113.26	2241.89	1799.12	2320.68	2466.67	2289.52	259.124	0.56565	0.113178
	6.80517	2400.35	2272.12	2563.41	2504.25	2367.84	2356.9	2704.69	2558.06	2613.72	2471.86	1866.94	1747.78	2396.23	2154.19	2267.08	1860.71	2394.78	2505.32	2323.58	262.043	0.65466	0.112775
	6.87373	2360.11	2273.36	2649.57	2486.62	2388.25	2325.45	2609.96	2547.16	2569.9	2473.22	1835.64	1748.74	2476.77	2139.02	2286.62	1835.88	2310.9	2494.64	2312.78	263.601	0.63005	0.113976
	6.9423	2424.47	2309.08	2630.12	2477.35	2399.88	2323.67	2698.89	2572.49	2639.98	2512.08	1885.7	1776.21	2458.59	2131.06	2297.75	1834.48	2389.64	2519.44	2338.91	267.712	0.68719	0.11446
	7.01088	2418.48	2343.53	2691.26	2485.5	2400.36	2333.51	2784.52	2601.1	2633.46	2549.56	1881.04	1802.72	2515.74	2138.06	2298.21	1842.25	2465.46	2547.47	2363.81	279.757	0.75174	0.11835
	7.07943	2500.7	2330.36	2724.33	2469.59	2411.8	2378.16	2740.06	2616.14	2722.98	2535.22	1944.98	1792.58	2546.66	2124.38	2309.17	1877.5	2426.1	2562.2	2379.45	277.936	0.78568	0.116807
	7.14803	2439.49	2398.1	2737.15	2468.41	2471.4	2410.12	2738.87	2632.07	2656.33	2608.93	1897.38	1844.7	2558.64	2123.36	2366.24	1902.73	2425.04	2577.8	2392.88	273.498	0.8216	0.114297
	7.2166	2435.95	2368.58	2737.26	2473.04	2414.69	2432.97	2779.65	2628.59	2652.48	2576.8	1894.63	1821.98	2558.74	2127.34	2311.94	1920.76	2461.15	2574.39	2388.03	276.358	0.81376	0.115726
	7.28535	2475.61	2394.38	2713.08	2538.76	2484.4	2392.63	2842.43	2658.23	2695.67	2604.88	1925.48	1841.83	2536.14	2183.88	2378.68	1888.92	2516.73	2603.42	2415.98	281.682	0.88063	0.116591
	7.35393	2449.62	2476.35	2823.68	2547.23	2550.45	2430.02	2834.27	2698.65	2667.36	2694.05	1905.26	1904.88	2639.53	2191.17	2441.93	1918.44	2509.51	2643	2451.91	288.105	0.97179	0.117502
	7.42248	2483.15	2426.98	2807.12	2568.01	2536.73	2447.87	2784.49	2690.29	2703.88	2640.34	1931.34	1866.91	2624.05	2209.04	2428.79	1932.53	2465.43	2634.82	2443.94	280.935	0.95294	0.114952
	7.4916	2490.7	2416.94	2779.49	2555.06	2496.48	2447.3	2825.17	2683.69	2712.09	2629.42	1937.21	1859.19	2598.22	2197.9	2390.25	1932.08	2501.46	2628.35	2438.39	281.332	0.93805	0.115376
	7.56018	2522.09	2436.04	2773.93	2583.41	2482.08	2476.05	2848.74	2700.29	2746.27	2650.2	1961.62	1873.88	2593.02	2222.29	2376.46	1954.78	2522.32	2644.61	2454.32	280.072	0.9755	0.114114
	7.62917	2502.33	2416.92	2715.21	2589.27	2476.71	2473.83	2859.65	2686.82	2724.76	2629.4	1946.26	1859.17	2538.13	2227.33	2371.32	1953.02	2531.98	2631.42	2441.3	276.833	0.94512	0.113396
	7.6981	2526.18	2416.61	2844.8	2518.6	2486.04	2429.94	2875.58	2696.71	2750.73	2629.06	1964.81	1858.93	2659.27	2166.54	2380.25	1918.37	2546.09	2641.11	2451.09	295.664	0.96742	0.120625
	7.76675	2527.92	2433.76	2769.71	2621.36	2535.4	2444.94	2864.75	2711.49	2752.62	2647.72	1966.16	1872.12	2589.07	2254.94	2427.51	1930.21	2536.49	2655.58	2463.89	283.962	0.98	0.115249
	7.8353	2400.43	2386.25	2793.22	2533.23	2474.9	2427.07	2665.64	2634.77	2613.81	2596.03	1867	1835.57	2611.05	2179.12	2369.58	1916.11	2360.2	2580.44	2392	274.26	0.88159	0.114657
	7.9053	2215.85	2180.23	2637.12	2396.08	2246.15	2206.36	2520.48	2444.16	2412.81	2371.9	1723.43	1677.1	2465.14	2061.14	2150.57	1741.86	2231.67	2393.77	2216.59	268.536	0.5861	0.121148
	7.97388	2144.31	2103.67	2501.84	2279.8	2152.52	2136.13	2472.32	2352.79	2334.92	2288.6	1667.8	1618.2	2338.68	1961.12	2060.92	1686.42	2189.03	2304.28	2134.65	255.566	0.44444	0.119723
	8.04245	2079.32	2010.7	2474	2269.95	2079.72	2078.42	2360.79	2287.72	2264.14	2187.46	1617.24	1546.69	2312.65	1952.65	1991.22	1640.86	2090.29	2240.55	2073.17	253.756	0.34356	0.1224
	8.11102	2060.62	2000.83	2431.65	2332.24	2072.02	2136.22	2289.47	2283.24	2243.79	2176.72	1602.71	1539.1	2273.07	2006.23	1983.85	1686.49	2027.13	2236.16	2067.37	244.13	0.33662	0.118087
	8.17957	2009.75	1983.34	2425.63	2289.41	2046.03	2089.56	2249.32	2249.02	2188.4	2157.7	1563.14	1525.64	2267.43	1969.38	1958.97	1649.65	1991.58	2202.65	2036.12	244.594	0.28357	0.120128
	8.24828	2022.43	1911.03	2451.43	2237.04	1972	1994.52	2244.26	2210.54	2202.2	2079.03	1573	1470.02	2291.56	1924.34	1888.08	1574.62	1987.1	2164.96	2001.95	257.447	0.22391	0.128598
	8.31683	1987.27	1882.27	2325.42	2186.93	1946.97	1946.83	2228.64	2161.4	2163.92	2047.75	1545.66	1447.9	2173.76	1881.23	1864.12	1536.97	1973.27	2116.83	1958.84	241.746	0.14774	0.123413
	8.38542	2007.97	1898.55	2349.6	2159.29	1956.74	1988.86	2265.7	2179.51	2186.46	2065.46	1561.76	1460.42	2196.36	1857.46	1873.48	1570.15	2006.08	2134.57	1975.52	242.496	0.17581	0.122751
	8.45397	1977.09	1866.89	2310.74	2207.53	1940.8	1947.37	2208.97	2154.68	2152.83	2031.01	1537.74	1436.07	2160.04	1898.95	1858.21	1537.39	1955.86	2110.25	1951.89	240.838	0.13732	0.123387
	8.52272	1954.17	1843.71	2260.19	2202.13	1868.61	1953.84	2215.75	2130.48	2127.87	2005.79	1519.91	1418.23	2112.79	1894.3	1789.09	1542.5	1961.86	2086.55	1929.48	238.204	0.0998	0.123455
	8.592	1945	1833.82	2282.98	2138.8	1929.31	1952.74	2220.66	2131.06	2117.89	1995.04	1512.78	1410.63	2134.09	1839.83	1847.21	1541.64	1966.21	2087.12	1929.39	237.905	0.1007	0.123305
	8.66077	1903.65	1808.69	2219.72	2157.79	1897.15	1937.47	2162.49	2098.8	2072.87	1967.69	1480.62	1391.3	2074.96	1856.16	1816.42	1529.58	1914.7	2055.52	1899.41	230.459	0.05069	0.121332
	8.7297	1915.3	1789.24	2239.64	2171.99	1835.05	1957.08	2163.55	2096.6	2085.55	1946.54	1489.68	1376.34	2093.58	1868.38	1756.96	1545.06	1915.64	2053.37	1896.83	236.268	0.04729	0.124559
	8.79828	1930.29	1777.65	2294.88	2136.03	1820.82	1880.03	2192.26	2090.92	2101.87	1933.93	1501.34	1367.42	2145.21	1837.45	1743.34	1484.24	1941.06	2047.81	1892.87	250.06	0.03847	0.132107
	8.86683	1942.41	1776.43	2302.82	2086.38	1850.36	1938.47	2170.02	2096.06	2115.07	1932.6	1510.76	1366.48	2152.63	1794.74	1771.62	1530.37	1921.37	2052.85	1897.56	243.132	0.04645	0.128128
	8.9354	1970.57	1752.47	2299.16	2143.42	1791.6	1899.8	2220.77	2097.72	2145.73	1906.53	1532.66	1348.05	2149.22	1843.8	1715.36	1499.84	1966.31	2054.47	1899	256.67	0.04902	0.135161
	9.00398	1920.2	1772.64	2304.01	2088.44	1837.38	1891.54	2138.05	2079.18	2090.89	1928.48	1493.49	1363.57	2153.75	1796.5	1759.19	1493.32	1893.07	2036.31	1882.57	244.492	0.02028	0.129871
	9.07255	1898.95	1756.05	2324.15	2067.51	1837.85	1843.86	2080.52	2058.11	2067.74	1910.43	1476.96	1350.81	2172.57	1778.5	1759.64	1455.68	1842.13	2015.67	1863.62	248.444	-0.01239	0.133313
	9.14112	1893.66	1751.13	2334.19	2101.07	1804.87	1890.98	2134.01	2072.79	2061.99	1905.08	1472.85	1347.02	2181.96	1807.38	1728.06	1492.88	1889.49	2030.05	1874.67	253.297	0.0172	0.135116
	9.2097	1979.03	1789.88	2327.65	2122.69	1831.03	1913.71	2156.68	2104.51	2154.94	1947.23	1539.24	1376.83	2175.84	1825.97	1753.11	1510.82	1909.56	2061.12	1906.98	248.434	0.09875	0.130276
	9.27825	2020.41	1839.97	2360.65	2164.18	1877.6	1963.37	2264.29	2159.31	2200	2001.73	1571.43	1415.37	2206.69	1861.66	1797.71	1550.03	2004.84	2114.79	1956.43	253.512	0.23963	0.129579
	9.34707	2049.56	1878.03	2358.37	2201.38	1937.49	1959.2	2247.3	2180.56	2231.74	2043.13	1594.1	1444.64	2204.57	1893.66	1855.04	1546.74	1989.8	2135.6	1977.37	248.23	0.29427	0.125535
	9.41562	2050.33	1912.49	2433.33	2188.65	1932.31	1987.55	2287	2204.42	2232.58	2080.62	1594.7	1471.15	2274.63	1882.71	1850.09	1569.12	2024.95	2158.97	1998.62	257.04	0.35561	0.128608
	9.4848	2073.74	1919.34	2410.55	2265.14	1969.9	1997.69	2369.48	2235.96	2258.07	2088.07	1612.9	1476.41	2253.34	1948.5	1886.08	1577.12	2097.98	2189.86	2025.9	260.825	0.43669	0.128746
	9.55388	2121.17	2019.67	2521.35	2295.93	2088.69	2082.05	2442.95	2320.24	2309.72	2197.23	1649.8	1553.59	2356.92	1974.99	1999.81	1643.72	2163.03	2272.4	2102.4	266.164	0.65337	0.1266
	9.62243	2079.76	2000.65	2529.13	2283.69	2059.28	2042.85	2390.98	2292.76	2264.63	2176.53	1617.59	1538.96	2364.18	1964.46	1971.65	1612.78	2117.01	2245.49	2076.88	268.278	0.58272	0.129174
	9.69153	2069.89	2026.42	2554.84	2315.97	2135.55	2078.83	2370.09	2317.32	2253.88	2204.57	1609.92	1558.79	2388.22	1992.23	2044.67	1641.18	2098.51	2269.54	2097.7	267.248	0.64587	0.127401
	9.76198	2133.9	2043.65	2532.28	2327.67	2095.16	2146.41	2460.54	2345.11	2323.58	2223.31	1659.7	1572.04	2367.13	2002.3	2006	1694.54	2178.6	2296.75	2124.23	263.692	0.7173	0.124136
	9.83055	2096.2	2096.49	2512.37	2337.77	2156.59	2219.58	2421.82	2360	2282.53	2280.8	1630.38	1612.69	2348.52	2010.98	2064.83	1752.3	2144.32	2311.34	2136.95	251.516	0.75558	0.117699
	9.89928	2175.96	2066.16	2539.99	2349.55	2123.78	2203.46	2486.97	2375.79	2369.38	2247.8	1692.41	1589.36	2374.34	2021.12	2033.41	1739.57	2202	2326.8	2152.41	261.352	0.79617	0.121423
	9.968	2165.09	2143.67	2604.93	2397.21	2173.28	2250.07	2460.66	2413.1	2357.54	2332.12	1683.95	1648.98	2435.05	2062.12	2080.8	1776.37	2178.71	2363.34	2186.1	261.502	0.89209	0.11962
	10.037	2207.25	2138.33	2606.64	2350.64	2174.84	2235.82	2564.13	2425.18	2403.45	2326.31	1716.75	1644.87	2436.64	2022.06	2082.29	1765.12	2270.32	2375.18	2198.27	268.881	0.92316	0.122315
	10.1059	2162.99	2131.01	2551.03	2372.36	2173.9	2280.54	2551.78	2416.71	2355.25	2318.35	1682.32	1639.24	2384.66	2040.74	2081.39	1800.43	2259.38	2366.88	2188.36	260.565	0.90139	0.119069
	10.1746	2224.76	2132.4	2515.87	2358.31	2180.55	2202.05	2570.5	2411.28	2422.51	2319.87	1730.36	1640.31	2351.79	2028.66	2087.76	1738.46	2275.96	2361.56	2187.73	260.326	0.88742	0.118993
	10.2435	2231.12	2124.66	2549.71	2396.52	2181.18	2320.64	2597.53	2443.16	2429.44	2311.44	1735.31	1634.35	2383.42	2061.52	2088.36	1832.09	2299.9	2392.79	2212.96	262.359	0.96939	0.118556
	10.3125	2185.89	2131.72	2517.45	2455.04	2221.76	2318.2	2592.89	2446.09	2380.19	2319.12	1700.14	1639.79	2353.27	2111.86	2127.21	1830.16	2295.79	2395.66	2213.33	260.492	0.97692	0.117692
	10.3811	2223.96	2115.62	2491.77	2404.44	2215.97	2262.1	2579.34	2427.1	2421.65	2301.61	1729.75	1627.4	2329.27	2068.34	2121.67	1785.87	2283.79	2377.06	2199.39	257.258	0.9281	0.116968
	10.4497	2194.5	2166.87	2490.12	2412.59	2226.49	2285.05	2598.62	2439.02	2389.56	2357.37	1706.83	1666.83	2327.72	2075.34	2131.75	1803.99	2300.87	2388.73	2210.21	255.449	0.95874	0.115577
	10.5182	2217.62	2192.14	2498.69	2377.15	2277.1	2270.29	2658.06	2456.32	2414.74	2384.86	1724.81	1686.26	2335.73	2044.86	2180.2	1792.34	2353.49	2405.68	2227.33	261.136	1.00322	0.117241
	10.5892	2234.74	2158.98	2500.27	2397.25	2267.02	2234.04	2626.49	2445.81	2433.38	2348.78	1728.16	1719.03	2337.37	2039.37	2186.31	1779.25	2356.03	2422.63	2223.08	256.625	1.00322	0.115437
	10.6579	2202.47	2187.37	2464.62	2337.88	2245.36	2220.98	2644.61	2428.47	2398.25	2379.66	1733.27	1748.46	2340.61	2027.63	2205.13	1769.72	2375.04	2439.57	2218.21	251.767	1.00322	0.1135
Fig. 2h	Time (sec)	LOV2-SOAR and ORAI1																														LOV2-SOAR
		Cells: 1	2	3	4	5	6	7	8	9	10	11	12	13	14	15	16	17	18	19	20	21	22	23	24	25	26	27	28	29	30	1	2	3	4	5	6	7	8	9	10	11	12	13	14	15	16	17	18
	0.105	0	0	0	0	0	0	0	0	0	0	0	0	0	0	0	0	0	0	0	0	0	0	0	0	0	0	0	0	0	0	0	0	0	0	0	0	0	0	0	0	0	0	0	0	0	0	0	0
	2.357	0.097877	0.19112	0.0954059	0.0638341	0.0461647	0.0641208	0.0192469	0.0188768	0.343578	0.123345	0.130767	0.0225479	0.0767127	0.07684	0.0423371	0.179641	0.169814	0.0125467	0.103214	-0.0102609	0.0978191	0.246047	0.0277492	0.111152	0.0191657	0.0652058	0.065314	0.0359866	0.152695	0.144342	0.1572	-0.031221	-0.0170315	0.0184992	0.0854792	-0.0557068	0.0810414	0.207495	0.0768116	0.0699568	0.0292163	0.196469	0.407235	-0.0316422	0.220261	0.0681831	-0.00173745	0.151011
	4.631	0.447694	0.734909	0.411518	0.349639	0.159237	0.151184	0.0148931	0.0896022	1.60996	0.418578	0.533006	0.0932387	0.145087	0.506518	0.134836	0.604977	0.729112	0.350447	0.421895	0.0999133	0.407037	0.708447	0.14219	0.453055	0.0792529	0.123324	0.43054	0.114611	0.514231	0.619745	0.985689	-0.0519297	0.00276846	0.05766	0.139378	-0.00938597	0.654969	0.576522	0.452657	0.609537	0.0858006	0.970222	1.4272	-0.039722	0.805521	0.35125	0.202703	0.689762
	6.845	1.40155	1.52993	0.893621	0.756972	0.412265	0.410283	0.180098	0.12895	2.94736	1.33495	1.39429	0.255584	0.433127	1.44933	0.299647	1.4864	1.57262	0.838048	1.03661	0.283168	0.906237	1.36699	0.279748	1.18515	0.217246	0.368158	1.23193	0.2547	1.26344	1.33672	2.76576	-0.0544145	-0.00730873	0.144337	0.330773	-0.0123594	2.67591	0.992994	1.09915	1.77366	0.189195	2.26092	2.60481	-0.0454937	1.5563	0.796995	1.44965	1.72523
	9.101	2.90108	2.53567	1.79809	1.35704	0.801594	0.952731	0.514413	0.215552	3.5988	2.78424	2.66427	0.614065	0.989294	2.91363	0.529803	2.84419	2.53922	1.5265	1.96122	0.523851	1.52883	1.93722	0.509283	2.26463	0.521955	0.8409	2.47659	0.450332	2.41756	2.15834	4.46503	-0.0681014	0.0849474	0.266677	0.769647	0.0845454	4.91746	1.20951	1.88684	3.81169	0.271957	3.33554	3.7074	-0.0480368	2.44784	1.3412	3.43197	2.67518
	11.423	4.94389	3.67718	3.03677	2.13926	1.40166	1.7378	1.4988	0.465606	3.73799	5.11554	4.11632	1.14955	1.76493	4.50393	0.904312	4.16694	3.43162	2.45528	2.76368	0.823737	2.32245	2.45653	0.767991	3.49887	0.977116	1.50019	3.82834	0.768665	3.5419	2.91688	4.6296	-0.0631113	0.0204644	0.439924	1.50301	0.108189	5.62296	1.26725	2.85951	5.63564	0.380594	3.56924	4.26433	-0.0507762	2.9663	2.09194	4.93768	3.2699
	13.637	5.34597	4.32955	3.9964	2.85526	2.09716	2.97777	3.73367	0.812139	3.76829	5.25282	4.70791	1.75103	2.83904	5.216	1.39914	4.66284	4.02269	3.35845	3.42333	1.23404	3.2695	2.72566	1.13993	4.00172	1.48837	2.41318	4.4336	1.18927	3.96341	3.41929	4.5981	-0.0634475	-0.00037651	0.536051	2.54002	0.183062	5.82013	1.28211	3.67528	5.93522	0.482975	3.61289	4.30268	-0.0463645	3.07704	2.78208	5.5066	3.59153
	15.925	5.40228	4.43167	4.31261	3.71996	2.80776	4.12413	4.54315	1.30725	3.82425	5.32758	4.82995	2.23212	3.6061	5.40819	1.93664	4.77616	4.15478	3.61761	4.13533	1.63651	4.31509	2.86383	1.46236	4.10545	1.8973	3.06518	4.59696	1.64614	4.05973	3.53156	4.65802	-0.0668444	-0.0135101	0.648114	3.14138	0.351186	5.79454	1.29058	4.37201	6.06293	0.726906	3.69287	4.39175	-0.044822	3.12688	3.37279	5.74363	3.89198
	18.191	5.39104	4.44685	4.34733	4.32763	3.55956	4.35147	4.51649	1.941	3.86865	5.21037	4.96363	2.49575	3.69865	5.51262	2.34458	4.71966	4.2026	3.63805	4.56657	2.07911	5.04079	2.93313	1.68116	4.21909	2.12139	3.14386	4.68573	1.9929	4.01172	3.57221	4.70407	-0.0635001	-0.0277067	0.709725	3.61223	0.677115	5.84675	1.30248	4.86508	6.04852	0.826373	3.77492	4.43955	-0.0506463	3.13006	3.80418	5.77162	4.10607
	20.505	5.37932	4.44541	4.5179	4.86229	4.05635	4.33783	4.4186	2.52942	3.84432	5.18874	4.96398	2.50788	3.7226	5.48355	2.82278	4.72544	4.13402	3.74826	4.72937	2.56268	5.46021	2.93115	1.93108	4.21938	2.1317	3.16421	4.66102	2.39936	4.01663	3.51391	4.68343	-0.0683674	0.015005	0.791436	3.83915	0.876442	5.86747	1.3044	4.97513	6.03661	0.874747	4.00702	4.43625	-0.0447972	3.13731	4.02881	5.84838	4.08579
	22.719	5.40126	4.44588	4.58976	5.11613	4.4607	4.31691	4.34302	3.02225	3.86634	5.14337	4.98686	2.45608	3.68484	5.55361	3.22535	4.78903	4.17525	3.82843	4.91009	2.93566	5.6018	2.99405	2.08515	4.23883	2.08767	3.13212	4.72057	2.74155	4.07067	3.54897	4.72763	-0.0645993	0.0218044	0.912362	3.92314	1.0863	5.88984	1.3051	5.12069	6.04151	0.902577	3.98467	4.49672	-0.0528936	3.13994	4.09048	5.88795	4.22684
	24.955	5.39823	4.44585	4.58416	5.20972	4.66295	4.33223	4.24126	3.49098	3.87878	5.0972	5.06904	2.5232	3.70232	5.50538	3.54273	4.80765	4.08812	3.79248	4.95016	3.45787	5.70736	2.98692	2.30037	4.30869	2.14472	3.14697	4.67958	3.01132	4.08651	3.47491	4.72802	-0.0661107	0.0321141	0.997304	3.96195	1.23053	6.03187	1.30585	5.17616	6.11446	0.964546	4.04574	4.44913	-0.042583	3.13644	4.23656	5.88903	4.17281
	27.219	5.40514	4.44707	4.63567	5.37641	4.74539	4.28514	4.15869	3.88308	3.88132	5.17087	5.00278	2.52049	3.66673	5.48919	3.79911	4.86776	4.13167	3.84759	5.01101	3.91181	5.78513	3.0179	2.34609	4.25236	2.14242	3.11672	4.66581	3.22924	4.1376	3.51192	4.73172	-0.0656195	0.0528554	1.06004	4.03	1.32776	5.93429	1.30425	5.17815	6.10485	1.07364	4.08607	4.49016	-0.0486809	3.14259	4.23979	5.94402	4.267
	29.477	5.39257	4.44659	4.59028	5.39551	4.92895	4.24184	4.13977	4.08329	3.93274	5.05263	5.03508	2.53359	3.63738	5.50795	3.86229	4.91053	4.13156	3.80097	5.03166	4.23804	5.85657	3.00033	2.41046	4.27982	2.15355	3.09178	4.68176	3.28295	4.17395	3.51183	4.73152	-0.0648215	0.0595661	1.14645	4.0542	1.36082	5.9758	1.31023	5.29193	6.11872	1.1413	3.97736	4.44698	-0.0548673	3.14538	4.18486	5.92552	4.3117
	31.741	5.40267	4.44707	4.55274	5.49478	4.96227	4.27416	4.21634	4.06319	3.8671	5.05055	5.06205	2.56068	3.73394	5.50215	3.98084	4.98025	4.16314	3.90393	5.10907	4.30142	5.87402	2.94897	2.50392	4.30275	2.17658	3.17385	4.67682	3.38372	4.23321	3.53867	4.77412	-0.071206	0.0806839	1.23894	4.09073	1.41585	5.99454	1.29333	5.31787	6.13468	1.21994	4.0382	4.49621	-0.0447032	3.14488	4.22788	6.01888	4.31822
	34.037	5.42119	4.44707	4.6271	5.40705	5.01267	4.36664	4.21898	4.18749	3.92464	5.25125	5.04579	2.57064	3.69612	5.54274	4.12237	4.92571	4.19252	3.87402	5.0685	4.33685	5.84433	2.97215	2.55031	4.28892	2.18505	3.1417	4.71133	3.50402	4.18685	3.56364	4.73995	-0.0615181	0.127582	1.31427	4.1487	1.72702	6.05519	1.29821	5.28227	6.12037	1.30442	4.11465	4.4984	-0.0500603	3.14427	4.28293	5.93166	4.32115
	36.301	5.43556	4.44679	4.54172	5.40266	4.97546	4.41525	4.35338	4.27328	3.91913	5.18035	5.04266	2.53323	3.75372	5.45656	4.1379	4.98147	4.12445	3.84407	5.08264	4.37992	5.88158	3.0401	2.57804	4.28626	2.15324	3.19066	4.63808	3.51722	4.23425	3.50579	4.81254	-0.0662685	0.134912	1.41238	4.1156	2.08469	6.04074	1.29368	5.29082	6.14537	1.36407	4.20713	4.48532	-0.0512572	3.14705	4.2927	5.91139	4.35712
	38.517	5.4221	4.44387	4.67769	5.4331	4.99488	4.45886	4.30732	4.28534	3.91322	5.09446	5.0619	2.59042	3.85385	5.55243	4.19034	4.9957	4.13426	3.85911	5.13887	4.36195	5.86436	3.02859	2.62307	4.30261	2.20186	3.27577	4.71956	3.56179	4.24634	3.51412	4.77087	-0.0553909	0.128589	1.549	4.17898	2.22354	5.99377	1.29561	5.24834	6.14333	1.42145	4.32951	4.50475	-0.0464474	3.13798	4.26717	5.96166	4.21213
	40.756	5.40782	4.44629	4.65217	5.42093	5.10625	4.40363	4.22099	4.23999	3.91584	5.10102	5.04398	2.64258	3.90758	5.47947	4.07923	5.03449	4.08647	3.8348	5.09599	4.36564	5.89402	3.02221	2.58535	4.28738	2.2462	3.32144	4.65755	3.46734	4.27932	3.4735	4.78193	-0.0593754	0.125444	1.65986	4.16382	2.47947	6.01881	1.29374	5.26007	6.14702	1.47556	4.26278	4.48077	-0.0508868	3.13178	4.23165	6.01054	4.36632
	43	5.41396	4.44641	4.56354	5.46061	5.01541	4.43674	4.29036	4.32194	3.87637	4.95842	5.00937	2.62973	3.91221	5.53302	4.14269	5.07117	4.03859	3.87163	5.1531	4.37541	5.86751	3.02497	2.54054	4.25797	2.23527	3.32538	4.70307	3.52128	4.31049	3.4328	4.75492	-0.0617432	0.0957111	1.63792	4.19483	2.40034	6.09692	1.30032	5.28156	6.15219	1.57427	4.28746	4.50993	-0.0488965	3.14532	4.2877	5.97081	4.37354
	45.318	5.41197	4.44707	4.64452	5.43163	5.03554	4.4589	4.29756	4.29575	3.93239	4.97243	5.08991	2.65614	3.86212	5.59478	4.12117	5.05795	3.98732	3.88996	5.13238	4.39806	5.87961	2.96026	2.57402	4.32642	2.25772	3.2828	4.75556	3.503	4.29925	3.38923	4.76939	-0.063658	0.0962759	1.73802	4.22297	2.30526	5.93528	1.29269	5.30457	6.08875	1.56232	4.35002	4.49615	-0.0510499	3.1415	4.23218	6.06066	4.24919
	47.566	5.42161	4.44707	4.64502	5.46242	5.04317	4.50232	4.43944	4.26877	3.91922	5.06991	5.12923	2.68299	3.78514	5.55942	4.19135	5.09837	4.05887	3.91704	5.06655	4.38901	5.85232	2.94768	2.62414	4.35984	2.28054	3.21737	4.72551	3.56265	4.33361	3.45004	4.77191	-0.0676483	0.0773285	1.78372	4.23876	2.14118	5.98782	1.29264	5.36687	6.11992	1.56357	4.3888	4.45922	-0.0574795	3.13959	4.28587	6.02123	4.41805
	49.864	5.42855	4.44461	4.59308	5.42148	4.98208	4.41656	4.5191	4.36938	3.9244	4.93588	5.1188	2.64996	3.86228	5.58214	4.13349	5.06876	4.0311	3.90524	4.99217	4.40172	5.88165	2.95033	2.61034	4.35098	2.25247	3.28294	4.74482	3.51346	4.30844	3.42643	4.78153	-0.0642631	0.107394	1.81941	4.25668	1.93924	5.92585	1.29129	5.35055	6.11876	1.68045	4.46126	4.4531	-0.0500105	3.14612	4.31752	6.051	4.29536
	52.186	5.41689	4.44653	4.71718	5.41878	5.08258	4.45606	4.44397	4.40332	3.9108	4.89927	5.11577	2.7144	3.82453	5.51734	4.21451	5.07653	3.95072	3.95981	5.09271	4.39753	5.89535	2.94456	2.56114	4.34841	2.30724	3.25085	4.68974	3.58233	4.31505	3.35811	4.69969	-0.060302	0.0455134	1.91162	4.2442	1.88676	5.95526	1.29437	5.32643	6.13165	1.79428	4.53338	4.42839	-0.0533773	3.14058	4.30163	6.05556	4.30413
	54.402	5.4227	4.44707	4.72236	5.4215	5.11371	4.41671	4.42938	4.4232	3.96379	4.95766	5.12585	2.64624	3.81132	5.59094	4.16417	5.126	3.94602	3.9331	4.98574	4.40432	5.87411	2.99194	2.59395	4.35697	2.2493	3.23962	4.7523	3.53955	4.3571	3.35412	4.75298	-0.068803	0.0521245	2.09391	4.15729	1.78753	5.95746	1.29611	5.39881	6.12631	1.96742	4.46292	4.42251	-0.0524651	3.14143	4.2752	5.99973	4.30191
	56.71	5.45111	4.44494	4.66357	5.42885	5.08977	4.38988	4.41986	4.4932	3.88779	4.93045	5.08085	2.66206	3.92516	5.53057	4.15868	5.08986	3.92105	3.87692	5.0355	4.40442	5.90473	2.90132	2.60235	4.31872	2.26275	3.33638	4.70098	3.53488	4.32638	3.3329	4.75355	-0.0631113	0.0643943	2.19102	4.25972	1.65738	6.02747	1.29529	5.39167	6.09036	2.07345	4.43443	4.42314	-0.0513843	3.13109	4.28175	5.93208	4.24495
	58.924	5.40355	4.44707	4.76072	5.38048	5.00363	4.43846	4.51871	4.49361	3.82914	4.86053	5.13384	2.64085	3.91888	5.549	4.08779	5.13558	3.82588	3.90505	5.00785	4.42323	5.87046	2.94916	2.50631	4.36377	2.24472	3.33105	4.71665	3.47462	4.36525	3.252	4.78326	-0.0678091	0.0707064	2.37815	4.27369	1.5671	5.93509	1.29612	5.39048	6.14661	2.15449	4.48434	4.44552	-0.0563682	3.13829	4.27599	6.00317	4.3974
	61.192	5.40033	4.44641	4.65514	5.41115	5.04597	4.47078	4.48685	4.43473	3.85399	4.76246	5.12223	2.6978	3.895	5.52584	4.14286	5.17326	3.79885	3.96451	5.05345	4.40862	5.82603	2.96382	2.48638	4.35389	2.29313	3.31075	4.69697	3.52143	4.39727	3.22902	4.73793	-0.0664848	0.0495886	2.60807	4.26992	1.5216	5.9656	1.29893	5.32486	6.17945	2.23039	4.50779	4.40597	-0.0535902	3.14452	4.28728	5.98614	4.37966
	63.52	5.39726	4.44567	4.6402	5.43155	5.02006	4.44272	4.4939	4.47351	3.93122	4.80772	5.14347	2.63597	3.88797	5.56938	4.14555	5.16534	3.7872	3.95879	5.15603	4.40266	5.85881	2.91891	2.46523	4.37195	2.24058	3.30477	4.73397	3.52372	4.39054	3.21912	4.73294	-0.064763	0.0379279	2.77862	4.23825	1.34796	6.00062	1.29577	5.37332	6.05839	2.30325	4.56522	4.43569	-0.0612416	3.13863	4.26507	5.94015	4.35353
	65.736	5.39499	4.44616	4.68759	5.42162	5.0087	4.58318	4.54387	4.52724	3.82591	4.74485	5.10334	2.76712	3.89274	5.57119	4.12147	5.13652	3.79065	3.9478	5.06332	4.40347	5.833	2.96623	2.50368	4.33783	2.35205	3.30883	4.73551	3.50325	4.36604	3.22205	4.72123	-0.0682856	-0.00280168	2.98633	4.33484	1.256	6.03465	1.29092	5.36542	6.11862	2.43718	4.50406	4.43341	-0.0608159	3.13168	4.28526	5.93977	4.38182
	67.95	5.37866	4.44707	4.66074	5.38217	4.95973	4.44926	4.54093	4.54571	3.89361	4.73114	5.09704	2.72994	3.8305	5.47785	4.04737	5.19821	3.77106	3.90642	5.07615	4.41448	5.8879	2.89114	2.44236	4.33248	2.32045	3.25592	4.65618	3.44026	4.41848	3.2054	4.72314	-0.0677711	-0.0161014	3.04557	4.24642	1.22193	5.96329	1.29502	5.3347	6.08264	2.56844	4.47006	4.48095	-0.0621538	3.14302	4.29026	5.96444	4.34004
	70.18	5.38832	4.44707	4.73108	5.39471	5.11592	4.50037	4.49871	4.47242	3.85493	4.72439	5.12039	2.70736	3.87959	5.52241	4.11036	5.13016	3.811	3.88966	5.00667	4.40949	5.88375	2.83661	2.52039	4.35233	2.30126	3.29765	4.69405	3.4938	4.36063	3.23935	4.69664	-0.0581622	0.00230336	3.12488	4.27654	1.09988	5.88636	1.28837	5.35243	6.11797	2.60915	4.5038	4.44485	-0.0604759	3.1358	4.29548	6.03251	4.33818
[truncated: 42 more columns]

## Sheet: Fig. 3
		233-685:																																								252-685
Fig. 3d	Time (sec)	Cells: 1	2	3	4	5	6	7	8	9	10	11	12	13	14	15	16	17	18	19	20	21	22	23	24	25	26	27	28	29	30	31	32	33	34	35	36	37	38	39	40	1	2	3	4	5	6	7	8
	0.1	619.55	61.85	72.24	634.23	78.25	126.45	82.68	328.86	361.55	409.21	73.7	467.53	298.64	400.11	317.06	224.03	258.74	106.74	378.64	368.76	580.47	313.57	394.25	358.36	115.64	553.78	454.79	550.86	648.69	271.61	725.74	312.04	187.12	331.96	283.03	245.25	219.36	293.78	208.463	186.456	647.18	901.06	790.42	1454.16	929.8	375.62	239.32	1056.38
	4.171	708.68	65.6	83.75	730.68	87.62	175.69	87.56	332.11	438.32	452.14	80.14	536	351.45	399.13	414.13	264.99	311.73	109.74	396.59	442.29	682.54	314.32	433.39	407.28	148.81	603.08	538.41	537.44	706.69	278.11	683.2	306.87	180.93	342.94	322.78	274.94	270.83	360.75	233.699	230.206	667.2	924.17	786.14	1531.56	953.44	370.38	271.96	1006.78
	8.241	1042.94	84.59	108.43	997.22	116.66	193.32	115.23	354.28	645.82	505.95	91.08	639.36	475.36	425.67	692.87	344.33	398.6	122.29	446.51	634.52	952.51	334.24	549.52	526.24	268.55	785.84	777.15	517.6	855.4	306.48	668.53	323.83	177.9	359.17	433.13	381.08	394.58	501.44	323.918	335.393	723.4	990.77	818.4	1704.28	956.46	401.32	349.02	1002.26
	12.359	1551.21	104.56	130.78	1396.89	152.5	204.93	151.44	427.19	862.35	622.56	114.69	859	663.2	486.97	986	525.07	518.63	143.46	536.46	818.74	1183.03	331.18	626.97	620.22	374.85	962.84	1112.9	520.37	1001.59	307.77	679.83	321.1	180.48	386.25	556.06	530.98	437.43	635.9	451.333	371.815	812.13	1049.7	878.6	1820	994.52	411.58	446.22	1022.96
	16.526	2220.62	113.85	139.4	1940.05	191.86	205.15	189.28	540.85	986.8	798.49	133.58	1104.06	884.07	559.34	1143.91	719.64	631.07	173.63	676.69	912.87	1288.25	352.22	705.63	686.45	418.77	1101.97	1468.09	549.9	1094.61	323.39	664.11	328.82	186.26	388.16	682.65	722.54	456.48	704.19	614.159	388.008	843.98	1047.74	924.28	1926.38	1012.64	438	555.9	1044.84
	20.668	2938.59	124.72	144.12	2479.77	215.5	222.1	206.88	657.74	1048.3	980.13	141.96	1363.17	1179.89	674.93	1217.08	928.27	743.41	211.66	875.08	954.39	1360.23	336.43	745.14	716.32	433.72	1161.04	1755.24	541.22	1135.09	327.74	678.85	325.76	188.19	396.25	747.62	851.13	482.84	735.19	723.461	410.414	872.4	1072.65	968.24	2046.2	1003.88	433.12	689.96	1049.92
	24.712	3429.82	128.22	150.59	2880.87	228.08	234.64	238.88	784.24	1069.02	1215.34	151.26	1688.55	1355.19	807.02	1287.82	1100.42	811.83	260.85	1163.32	983.69	1389.2	349.81	771.21	719.3	435.9	1199.49	1957.86	545.15	1152.39	335.21	671.3	342.37	184.79	375.71	800.37	951.45	488.74	763.33	808.732	415.429	900.06	1105.42	1062.82	2055.3	1063.4	450.32	794.68	1083.52
	28.846	3627.72	130.44	150.62	3095.04	242.22	241.33	252.37	926.38	1083.67	1461.39	155.21	1990.79	1497.9	928.16	1291.05	1204.7	838.03	288.62	1537.37	997.39	1413.5	347.75	787.19	736.01	442.67	1213.52	2078.3	535.39	1150.84	330.49	674.04	339.77	191.3	400	874.4	1007.78	480.64	792.81	856.613	408.544	920.03	1121.31	1141.04	2109.48	1089.36	451.12	888.36	1082.9
	32.912	3709.84	136.21	151.55	3185.83	253.65	246.38	269.64	1090.81	1119.1	1703.77	159.09	2265.04	1603.15	1089.36	1324.95	1258.39	880.59	346.1	1932.03	997.68	1415.06	340.06	780.84	739.38	436.41	1233.2	2095.44	528.74	1180.55	329.38	685.48	340.01	187.03	389.59	883.8	1027.55	483.81	803.38	873.418	411.238	951.96	1147.27	1171.96	2173	1124.26	469.82	963.4	1081.38
	36.958	3702.56	136.56	159.57	3218.76	248.95	249.06	276.15	1282.77	1118.19	1979.33	160.66	2539.86	1701.11	1299.44	1326.06	1290.72	919.72	365.72	2350.14	1006.95	1430.38	349.35	792.84	747.35	456.28	1239.86	2119.03	514.89	1169.61	339.57	673.83	347.78	186.68	398.91	895.62	1036.07	490.75	813.43	880.659	417.137	1046.35	1174.45	1193.96	2321.74	1130.78	458.96	986.96	1093.08
	41.015	3733.08	138.58	158.36	3258.37	253.5	249.36	285.26	1455.82	1124.44	2287.29	162.67	2648.56	1712.66	1536.21	1322.85	1309.29	911.55	406.92	2544.58	1015.11	1423.38	344.53	789.89	759.03	451.18	1249.48	2161.13	519.47	1177.5	344.03	662.69	337.06	183.37	400.78	887.71	1036.55	470.45	817.94	881.067	399.882	1092.18	1205.9	1221.78	2468.7	1161.14	476.24	999.78	1118.34
	45.06	3727.08	138.22	156.34	3307.73	268.75	256.02	289.93	1596.94	1138.86	2526.28	161.56	2672.45	1735.34	1751.58	1340.04	1326.6	952.36	450.34	2738.16	1016.32	1425.77	350.77	800.12	757.24	445.14	1253.22	2164.48	525.59	1183.45	334.14	677.24	346.64	178.58	405.41	881.06	1045.68	478.13	810.51	888.828	406.411	1178.05	1259.93	1232.24	2628.1	1139.18	477.02	1024	1089.38
	49.106	3709.42	132.42	159.91	3325.84	271.94	257.98	285.36	1781.96	1132.04	2740.99	162.34	2729.58	1719.83	1970.72	1310.6	1314.25	948.85	473.63	2789.43	1028.15	1430.8	353.63	799.31	759.54	447.64	1251.86	2157.32	535.28	1168.86	345.03	675.51	351.15	190.19	405.38	920.2	1052.76	482.35	818.71	894.846	409.998	1230.82	1266.98	1219.6	2731.66	1150.96	485.94	1055.24	1120.36
	53.166	3715.41	132.51	159.24	3309.68	259.39	255.28	294.84	1948.84	1141.26	2880.12	154.65	2750.16	1738.34	2210.44	1338.61	1341.08	965.26	501.94	2841.41	1010.09	1434.9	351.19	787.33	765.03	458.16	1255.84	2204.88	535.31	1178.99	343.18	676.07	335.61	188.45	393.57	904.1	1044.41	475.09	823.47	887.749	403.827	1355.58	1283.76	1246	2938.06	1169.08	462.22	1048.54	1101.84
	57.207	3710.23	143.84	164.44	3325.02	266.6	253.96	292.85	2079.58	1155.88	2952.24	165.84	2759.03	1775.53	2455.93	1351.46	1369.84	975.98	527.05	2880.26	1030.53	1434.99	335.32	796.12	760.3	450.77	1262.18	2203.14	538.82	1161.12	336.68	673.43	347.92	190.08	404.64	918.2	1043.94	471.13	841.78	887.349	400.461	1449.25	1300.81	1229.9	3134.02	1143.14	468.82	1047.38	1117.34
	61.248	3695.31	143.26	158.3	3356.93	267.92	251.39	296.06	2187.08	1144.96	3020.37	158.87	2776.08	1804.38	2679.93	1341.25	1369.84	979.77	545.97	2873.17	1038.49	1430.87	348.25	798.95	776.37	441.56	1271.25	2194.88	529	1174.88	341.45	675.27	341.01	190.83	401.67	918.78	1067.94	473.3	813.72	907.749	402.305	1575.15	1301.41	1226.12	3354.74	1159.08	481.86	1068.32	1075.08
	65.304	3687.44	131.87	161.77	3328.84	263.53	264.12	297.86	2230.14	1157	3012.29	161.12	2773.66	1780.39	2910.52	1335.9	1390.04	976.78	546.1	2909.34	1035.96	1440.2	342.41	810.35	768.01	449.23	1267.71	2209.31	523.57	1171.74	332.26	688.03	335.3	189.8	400.29	915.7	1053.58	471.61	823.42	895.543	400.868	1645.17	1317.2	1228.96	3481.1	1180.54	472.12	1059.96	1105.88
	69.355	3682.69	143.63	156.81	3351.23	267.26	257.39	301.58	2284.49	1148	3038.5	162.72	2801.25	1797.43	2992.44	1358.33	1400.71	970.24	547.08	2932.14	1032.76	1421.29	353.33	794.88	758.52	456.77	1277.32	2188.79	519	1165.07	346.43	672.4	343.85	196.23	395.26	934.6	1060.23	489.43	821.13	901.196	416.015	1692.41	1338.94	1223.64	3599.72	1210.9	468.44	1059.7	1127.38
	73.398	3692.99	135.52	157.39	3341.79	265.27	257.06	299.46	2289.12	1141.4	3040.36	164.39	2790.39	1789.6	3072.41	1360.95	1412.67	983.8	537.3	2955.32	1018.51	1435.33	335.35	802.35	767.24	451.77	1270.07	2165.83	520.27	1162.75	339.5	672.83	347.17	190.49	408.7	930.25	1051.94	472.91	830.8	894.149	401.974	1748.27	1364.41	1216.64	3737.22	1189.22	474.64	1049.38	1092.34
	77.439	3695.56	141.84	162.62	3338.3	266.15	257.99	305.89	2304.73	1147.4	3095.67	163.34	2775.88	1788.25	3139.47	1355.65	1395.5	977.73	547.56	2945.6	1025.56	1446.65	341.98	804.76	775.72	456.69	1278.38	2190.14	526.28	1145.97	339.58	673.15	344.19	189.9	400.42	911.6	1038.01	467.88	822.04	882.308	397.698	1776.74	1391.46	1239.88	3729.9	1184.98	481.54	1059.1	1109.14
	81.483	3709.54	141.44	165.82	3359.23	269.73	259.32	309.67	2329.72	1172.57	3134.7	161.18	2806.07	1833.23	3172.1	1380.79	1431.55	973.23	555.35	2977.66	1023.97	1437.33	341.61	797.02	767.53	455.78	1276.68	2185.42	521.79	1148.14	331.41	682.89	338.71	196.57	404.19	943.51	1037.5	471.7	819.65	881.875	400.945	1770.22	1388.55	1210.2	3786.7	1181.38	481.14	1036.86	1087.8
	85.523	3716.72	143.46	162.98	3338.5	256.32	271.2	300.3	2346.42	1150.7	3151.84	165.46	2811.89	1835.09	3188.65	1356.13	1452.17	984.44	572.49	2960.51	1027.61	1432.25	344.01	814.87	770.25	453.76	1286.77	2196.87	528.29	1140.45	334.5	665.54	345.83	189.59	407.9	939.65	1043.65	463.16	821.55	887.102	393.686	1782.22	1395.46	1211.84	3813	1187.62	472.72	1054.88	1116.92
	89.564	3698	142.49	164.76	3337.17	271.3	272.63	309.15	2333.94	1159.97	3099.77	162.56	2785.45	1836.3	3218.66	1348.15	1455.35	991.4	566.3	2976.86	1025.82	1429.93	353.73	805.3	761.48	460.06	1280.38	2164.45	520.7	1134.64	339.09	683.9	353.99	191.1	399.1	924	1036.93	469.33	820.97	881.39	398.93	1767.03	1414.6	1195.4	3836.96	1169.64	473.7	1030.58	1099.78
	93.605	3688.96	138.52	164.32	3337.42	268.21	276.68	306.21	2332.54	1140.34	3145.13	164.33	2788.68	1846.8	3219.75	1336.47	1452.94	989.74	561.71	2974.76	1029.08	1444.59	347.98	796.77	772.5	456.45	1277.73	2196.94	525.48	1159.53	336.68	684.81	337.48	189.43	398.06	931.74	1027.76	468.13	824.66	873.596	397.911	1790.17	1431.25	1227.98	3827.52	1184.22	477.12	1036.62	1098.14
	97.658	3694.33	149.09	167.36	3295.15	268.79	284.69	310.81	2340.72	1162.71	3134.69	163.12	2768.79	1818.5	3206.91	1354.13	1432.29	995.43	569.54	3003.53	1029.4	1449.49	352.35	793.7	773.81	452.33	1269.46	2179.28	532.3	1156.07	335.25	685.09	334.27	188.37	395.14	938.73	1022.36	481.29	827.27	869.006	409.096	1802.73	1437.6	1195.9	3848.92	1185.98	456.42	1045.6	1100.96
	101.699	3699.44	146.12	162.3	3330.85	277.57	269.22	311.92	2352.44	1159.69	3152.64	164.89	2778.68	1845.42	3232.77	1334.48	1438.39	1002.99	557.18	2977.32	1013.36	1439.37	353.61	802.75	771.37	461.31	1277.87	2176.72	513.38	1156.04	335.32	682.56	347.17	187.19	402.84	938.02	1030.9	465.12	832.63	876.265	395.352	1781.41	1425.58	1207.6	3865.68	1171.88	468.68	1032.56	1102.62
	105.741	3678.57	141.63	167.57	3330.7	266.26	260.92	316.64	2349.98	1162.4	3146.02	163.03	2789.57	1829.58	3237.86	1328.31	1457.84	999.4	573.81	2982.69	1018.83	1451.5	347.47	798.86	759.35	462.09	1270.12	2184.17	529.84	1156.2	336.94	660.3	343.9	188.57	407.81	934.78	1004.94	474.41	822.96	854.199	403.248	1771.44	1420.93	1180.4	3863.18	1157.36	477.14	1052.78	1110.14
	109.793	3686.42	137.7	169.18	3347.17	263.37	267.42	308.52	2334.75	1178.41	3161.01	167.85	2774.38	1839.28	3202.52	1344.41	1476.85	998.35	574.71	3009.9	1022.77	1449.2	354.07	798.15	771.36	453.64	1275.24	2181.03	531.78	1179.93	333.49	672.26	335.02	190.45	385.58	942.69	1008.63	480.07	827.34	857.336	408.06	1778.67	1393	1201.94	3837.74	1161.46	465.76	1028.6	1089.98
	113.834	3665.31	143.72	170.25	3315	266.46	268.6	310.82	2371.81	1159.2	3131.34	163.8	2780.78	1838.55	3237.64	1334.58	1467.36	1007.24	585.3	3008.51	1019.73	1445.31	340.72	800.7	768.13	468.56	1279.44	2179.15	521.69	1157.04	329.32	669.2	346.72	190.32	395.97	922.57	1021.94	462.38	823.37	868.649	393.023	1747.68	1377.15	1214.58	3848.44	1138.52	455.64	1024.86	1062.8
	117.892	3668.66	146.85	166.19	3300.72	267.17	274.84	311.07	2333.73	1157.18	3150.37	165.27	2792.9	1837.47	3221.1	1359.89	1486.29	1020.77	576.83	2991.56	1019.38	1423.01	342.31	799.19	774.8	460.5	1282.03	2185.29	522.34	1136.37	336.38	673.64	341.76	191.09	388.46	938.38	1009.98	463.74	836.16	858.483	394.179	1782.51	1356.95	1202.78	3846.6	1131.16	462.38	1027.56	1080.28
		Dark																																								Light
Fig. 3e	CRY2-STIM1 fragment	Cells： 1	2	3	4	5	6	7	8	9	10	11	12	13	14	15	16	17	18	19	20	21	22	23	24	25	26	27	28	29	30	31	32	33	34	35	36	37	38	39	40	1	2	3	4	5	6	7	8
	233-685	619.55	61.85	72.24	634.23	78.25	126.45	82.68	328.86	361.55	409.21	73.7	467.53	298.64	400.11	317.06	224.03	258.74	106.74	378.64	368.76	580.47	313.57	394.25	358.36	115.64	553.78	454.79	550.86	648.69	271.61	725.74	312.04	187.12	331.96	283.03	245.25	219.36	293.78	208.463	186.456	3668.66	146.85	166.19	3300.72	267.17	274.84	311.07	2333.73
	238-685	163.58	180.83	309.42	272.65	503.39	324.97	319.64	107.46	907.05	322.34	296.22	128.83	277.5	427.24	249.63	419.96	794.02	547.03	1108.61	593.47	168.172	290.855	259.017	483.254	315.221	313.247	106.385	907.05	325.563	302.144	432.695	288.6	448.602	264.608	449.357	857.542	596.263	1219.47	400	309	788.2	467.47	704.63	515.22	1466.45	848.42	408.48	515.85
	241-685	155.58	273.23	307.44	161.87	150.64	128.41	235.51	244.74	349.88	243.61	132.59	235.05	140.26	1355.28	524.38	429.92	222.82	660.33	480.79	200.8	429.03	109.8	258.97	255.28	293.36	430.06	540.66	309.16	773.38	569.77	149.32	927.07	788.89	218	518.23	238.41	286.19	250.34	385.3	367	502.01	754.2	1478.9	3250.69	894.35	534.91	891.39	977.32
	244-685	686.28	611.39	446.54	809.25	303.45	123.91	458.51	127.85	384.96	553.5	391.28	346.47	565.61	568.593	419.748	768.787	291.312	420.193	449.34	126.571	384.96	559.035	399.106	356.864	588.234	519.377	340.676	362.284	484.2	406.425	328.958	650.36	672.276	494.192	716.108	338.025	659.941	481.857	303.773	225.689	775.03	831.3	1082.76	839.18	2036.2	812.76	2139.47	381.17
	248-685	88.02	88.07	325.59	270.36	147.78	439.67	181.27	149.12	190.88	792.25	499.28	459.34	83.23	90.9	596.27	490.88	859.34	1412.74	80.9784	81.9051	776.055	256.842	141.869	426.48	177.645	147.629	190.88	800.173	509.266	473.12	86.5592	95.445	632.046	525.242	928.087	1539.89	333.691	413.374	422.246	384.378	216.98	236.18	1740.41	1806.55	392.2	3749.41	234.04	496.67
	251-685	480.424	670.78	778.868	248.28	370.832	374.148	451.592	923.244	422.42	300.256	998.22	550.732	253.748	442.02	635.028	412.364	572.436	436.884	582.18	457.184	314.184	340.836	336.228	455.092	424.128	138.02	550.716	443.76	474.124	317.732	303.259	718.184	567.254	263.898	364.121	673.13	441.229	618.231	476.204	340.398	1225.08	1710.49	1986.11	633.114	945.622	954.077	1151.56	1079.27
	252-685	647.18	901.06	790.42	1454.16	929.8	375.62	239.32	1056.38	260.06	471.18	353.6	387.52	933.24	338.02	824.84	498.2	961.26	1691.23	1403.61	1333.43	588.934	828.975	735.091	1366.91	883.31	360.595	232.14	1035.25	257.459	471.18	357.136	395.27	961.237	351.541	866.082	528.092	1028.55	1826.53	1529.93	1466.77	1782.51	1356.95	1202.78	3846.6	1131.16	462.38	1027.56	1080.28
	255-685	449.229	695.857	737.95	714.407	1114.66	608.407	164.3	874.479	471.686	660.357	624.836	981.929	476.793	1349.56	885.879	663.186	1322.63	337.286	2564.44	408.5	369.279	937.657	655.071	2634.52	1267.2	916.4	840.643	460.7	593.929	681	810.657	755.186	922.843	1155.66	904.643	1072.14	1087.5	945.736	912.036	978.336	516.793	1714.6	726.593	1705.12	1107.81	607.443	169.05	878.85
	258-685	304.73	1507.02	1337.64	147.52	1784.14	611.44	135.21	299.48	2406.5	405.2	447.23	2132.73	810.67	1228.27	1360.2	753.08	1813.97	964.57	695.53	280.352	1401.53	1257.38	140.144	1712.77	593.097	132.506	296.485	2406.5	409.252	456.175	2196.71	843.097	1289.68	1441.81	805.796	1959.09	1051.38	865.083	678.785	892.486	738.72	2263.45	1432.67	489.83	2355.57	824.46	374.31	786.9
	259-685	295.893	711.386	732.7	715.936	1124.48	609.05	144.15	889.779	2247.24	662.736	2925	2192.19	310.85	1362.11	1309.77	1450.8	1325.71	332.514	2568.84	413.393	362.007	935.664	650.279	2572.47	977.707	915.657	841.093	1981.23	604.593	1699.34	802.521	760.064	2924.5	1174.51	2914.44	1066.44	996.929	1219.06	1441.2	1063.33	375.614	1682.21	731.293	1716.04	1136.75	610.65	153.464	885.75
	265-685	1140.09	1631.34	954.29	626.26	879.77	929.63	1116.27	1048.67	1055.88	954.29	1206.3	1338.88	1341.8	1804.39	1552.61	1013.62	1406.21	1074.65	1429.03	1118.99	2278.93	865.37	817.62	1098.68	1048.37	335.56	1359.69	1075.07	1181.98	2044.66	757.78	740.7	944.82	1461.03	1390.88	1028.23	1794.62	1238.01	693.896	996.236	1185.49	1646.69	1942.38	621.53	908.89	949.24	1123.22	1102.18
	271-685	717.2	974.6	498.174	1576.54	935.271	613.684	564.064	961.994	1149.39	527.342	1087.95	1033.9	1310.83	799.561	1418.57	1103.68	1950.37	2402.24	2588.74	1455.99	1347.81	581.852	685.284	2379.77	1216.09	724.394	1417.46	923.445	1111.09	2466.43	2430.39	785.723	1241.87	1063.26	839.539	1003.68	1180.93	1106.4	1618.45	1847.62	905.472	1924.82	600.289	1319.84	1076.18	1268.46	1145.3	1610.75
	342-685	1463	366.28	1489.4	1312.99	1826.13	1242.78	198.128	346.336	762.736	1519.47	1082.18	997.952	1872.38	685.272	1958.74	965.912	886.448	568.27	1412.06	1241.3	1217.3	1412.37	1385.14	1234.21	1734.82	1193.06	1092.18	839.409	755.109	1519.47	1093.01	1017.91	1928.55	1412.68	2056.67	1023.87	948.499	1513.73	1539.15	1965.43	1773.62	649.4	1914.04	1598.04	2064.38	2475.55	368.888	498.32
Fig. 3f		Fold Change of GCaMP6s (Flight/Fdark)
	CRY2-STIM1 fragments	Cells： 1	2	3	4	5	6	7	8	9	10	11	12	13	14	15	16	17	18	19	20	21	22	23	24	25	26	27	28	29	30	31	32	33	34	35	36	37	38	39	40
	233-685	5.92149	2.37429	2.30053	5.20429	3.41431	2.17351	3.76234	7.09642	3.20061	7.69866	2.24247	5.97373	6.15279	8.05054	4.28906	6.63433	3.94516	5.40407	7.9008	2.76435	2.45148	1.09165	2.02711	2.16207	3.98219	2.31505	4.80505	0.948226	1.75179	1.23847	0.928211	1.09524	1.02122	1.1702	3.31548	4.11817	2.11406	2.84621	4.11817	2.11406
	238-685	4.81844	2.58514	2.27726	1.88968	2.91315	2.61076	1.27794	4.80039	1.34789	2.77372	5.75812	4.7808	1.61939	3.21494	5.60337	4.85256	2.68697	3.5913	3.28656	2.98023	4.31192	1.49472	2.55717	1.01284	4.46605	2.62721	3.76283	0.563025	3.75534	2.98871	4.02081	2.19815	1.0418	5.45043	3.29959	2.54277	3.86439	1.75597	7.26965	6.71315
	241-685	3.2267	2.76031	4.81037	7.7333	5.937	4.16564	3.78493	3.9933	0.918715	1.338	2.67245	3.6448	2.88414	1.01532	7.31359	7.08485	2.48546	5.77554	1.75698	2.00169	1.13498	4.49381	1.63702	3.02695	3.53572	2.0725	0.920505	3.54897	1.23462	1.37773	5.39492	0.96929	1.15088	1.27216	3.95452	3.32033	4.61693	1.48043	1.25141	3.25267
	244-685	1.12932	1.35969	2.42478	1.03698	6.71017	6.55928	4.66614	2.98138	5.58263	2.53783	4.99752	3.47935	0.891639	1.25402	1.84184	1.3239	2.73666	4.65204	1.75452	16.5652	0.980253	3.84429	3.55479	5.58907	2.11082	1.00985	3.57132	3.29255	2.41433	2.81773	3.40886	1.6876	1.59715	2.73153	1.43285	2.96504	2.24025	4.05641	3.06409	8.44951
	248-685	2.46512	2.68173	5.3454	6.68202	2.65395	8.52778	1.29111	3.33067	5.42487	4.23114	6.20838	2.60628	1.5462	1.62761	2.29451	2.10948	1.39313	0.971191	2.46512	2.68173	2.10808	0.94892	2.65395	8.52778	1.29111	3.33067	5.42487	4.23114	6.20838	2.60628	1.5462	1.62761	2.29451	2.10948	1.39313	0.971191	1.84864	2.53755	3.50753	3.41622
	251-685	2.25	2.65	2.55	2.3455	2.54355	2.2355	2.55	1.169	2.55	7.64565	1.27273	2.55	5.5648	4.28069	2.55	2.5	2.00004	2.99995	2.6555	2.99996	7.41976	2.34455	2.55	2.55	2.55	2.5678	2.36316	2.5865	2.78169	6.56282	3.45084	1.20935	1.73954	6.50433	3.09	2.34203	2.75212	1.67092	3.04851	3.08231
	252-685	2.75427	1.50595	1.5217	2.64524	1.21656	1.23098	4.29366	1.02262	1.64454	1.19131	1.03852	1.2146	1.20689	2.23945	1.36359	1.71606	1.15848	0.999911	1.00057	1.00057	2.75427	1.50595	1.5217	2.64524	1.21656	1.23098	4.29366	1.02262	1.64454	1.19131	1.03852	1.2146	1.20689	2.23945	1.36359	1.71606	1.15848	0.999911	1.00057	1.00057
	255-685	1.1504	2.46401	0.98461	2.38676	0.993855	0.998415	1.02891	1.005	4.76285	2.53361	4.68123	1.20467	1.13546	1.01031	1.44601	2.52683	1.00318	0.979627	1.00139	1.02142	0.992824	1.00728	0.976644	1.00897	1.01762	0.995627	0.998581	5.35921	0.994648	2.48888	0.996114	0.989738	3.16728	1.02199	3.21192	1.00906	0.902844	1.28641	1.59134	1.11017
	258-685	2.42418	1.50194	1.07104	3.32043	1.32028	1.34839	2.76836	2.62755	1.01973	3.64398	1.09525	1.10449	1.01701	1.11815	1.01772	1.04491	1.33154	1.02923	1.00443	2.42418	1.50194	1.07104	3.32043	1.32028	1.34839	2.76836	2.62755	1.01973	3.64398	1.09525	1.10449	1.01701	1.11815	1.01772	1.04491	1.33154	1.02923	0.888321	1.99597	1.16662
	259-685	1.26943	2.36469	0.99808	2.39691	1.01091	1.00263	1.06462	0.995472	1.0015	2.49853	1	0.999149	1.22714	1.06908	0.983263	1.13744	1.00284	1.00533	0.991686	0.990082	0.99779	1.01069	0.989883	1.01662	1.30596	1.00328	0.982242	1.10162	0.981156	1.00195	1.0134	0.987896	1.00008	1.00644	0.998909	0.99213	1.00724	1.00694	0.729195	1.38649
	265-685	1.03982	1.00941	2.03542	0.992447	1.0331	1.02109	1.00623	1.05103	1.01766	2.22172	1.03148	1.04036	0.991034	1.01376	1.00666	1.03626	0.992704	1.00172	1.01504	1.00885	1.04435	0.990189	1.03998	0.907844	1.05308	1.02935	1.75253	1.01056	1.86385	0.676377	2.53462	2.2367	1.18953	1.03189	0.843628	0.540162	0.843339	0.85415	1.44318	1.2501
	271-685	1.26251	1.97498	1.20498	0.837175	1.15066	2.06696	2.03044	1.67439	1.16638	2.0933	1.45012	1.68003	0.668339	1.66226	1.14851	0.96032	0.642713	0.550757	0.772599	0.729792	1.34467	0.803592	1.82734	0.798221	0.86236	0.510303	1.5531	2.41581	0.500019	0.513901	0.783245	1.89844	1.17969	1.00351	1.35083	1.34884	1.14496	0.994277	1.03902	0.841473
	342-685	1.21231	1.77296	1.28511	1.2171	1.13047	1.99195	1.86187	1.43883	0.959493	0.955711	0.940683	0.943348	1.56105	0.973686	0.962261	0.943142	0.949028	5.27753	0.90848	0.964856	0.915426	0.986899	1.28511	1.2171	1.13047	1.7405	0.32762	0.581782	0.959493	0.955711	0.940683	0.943348	1.04252	0.491214	0.962261	0.943142	0.949028	1.47912	0.90848	0.670309
[truncated: 112 more columns]

## Sheet: Fig. 4
Fig. 4d		B2 alone																		P1:																		P3:
	Time (sec)	Cells: 1	2	3	4	5	6	7	8	9	10	11	12	13	14	15	16	17	18	Cells: 1	2	3	4	5	6	7	8	9	10	11	12	13	14	15	16	17	18	Cells: 1	2	3	4	5	6	7	8	9	10	11	12
	0.121	1	1	1	1	1	1	1	1	1	1	1	1	1	1	1	1	1	1	1	1	1	1	1	1	1	1	1	1	1	1	1	1	1	1	1	1	1	0.924307	1	1	1	1	1	1.05016	0.990017	0.920053	0.989853	1
	32.481	1.093	1.15593	1.09499	1.19689	1.00049	0.996982	1.02766	1.18999	1.05275	1.02134	1.21867	1.10409	1.03477	1.15577	1.12144	1.07192	1.09484	1.02831	1.01863	1.03155	1.013	1.03333	1.01196	1.00065	1.01189	1.01827	1.01133	0.99314	1.03268	0.992118	0.981027	0.992053	1.0136	1.01589	1.03564	0.981387	0.998043	1.01329	1.19546	0.953589	0.953453	0.951004	0.967744	1.036	0.963472	0.921568	1.00244	0.961196
	64.821	1.12871	1.21791	1.23479	1.25544	1.00314	1.03836	1.25297	1.27718	1.0148	1.08614	1.75358	1.02302	1.09126	1.18664	1.12474	1.10864	1.18879	1.11741	1.03345	1.13091	1.05295	1.08748	1.03211	1.04279	1.05689	0.98424	1.27706	1.00281	1.1357	0.982958	0.953135	1.00657	1.01279	0.952973	1.0304	1.00969	0.994638	1.08981	1.1935	0.949544	0.960883	0.933533	0.95143	1.0263	0.970614	0.916388	0.993627	0.95342
	97.157	1.07342	1.43703	1.26992	1.35871	1.03782	1.12822	1.10199	1.22521	1.26034	1.16218	1.48484	1.20942	1.1249	1.29072	1.46875	1.12365	1.2232	1.1623	1.02366	1.14791	1.17608	1.10276	1.04992	1.08094	1.01087	1.09425	1.07859	1.14536	1.10863	1.20781	1.06533	1.06353	1.06647	1.12655	1.05392	1.05487	1.01735	1.23951	1.1962	0.942483	0.960559	0.92533	0.956646	1.0263	0.968697	0.919575	0.996971	0.942846
	129.513	1.11957	1.48867	2.36552	1.24434	1.18793	1.1428	1.16367	1.16645	1.38805	1.18214	1.9847	1.41294	1.07741	1.26607	1.43402	1.11818	1.25522	1.12182	1.05521	1.16845	1.49439	1.10701	1.09042	1.06607	0.979235	1.09421	1.10762	1.13406	1.11025	1.37225	1.19307	1.05302	1.05081	1.1128	1.09568	1.05756	0.991457	0.98169	1.19592	0.968106	0.958498	0.924795	0.964533	1.03609	0.954136	0.919189	0.991729	0.946246
	161.756	1.29828	1.59239	1.59566	1.54198	1.45012	1.25053	1.49588	1.1909	1.3839	1.27601	1.90289	1.4605	1.12844	1.14973	1.96526	1.19254	1.22699	1.22447	1.08043	1.20758	1.29763	1.13627	1.17039	1.11316	1.18724	1.11002	1.12597	1.1461	1.14868	1.38931	1.20162	1.07753	1.06906	1.04618	1.19976	1.07271	1.00059	0.990836	0.965304	0.984779	0.951535	0.918399	0.969175	1.04331	0.945783	0.921359	0.987684	0.933951
	194.054	1.5679	1.57576	1.96601	1.51766	1.49193	1.23531	1.62399	1.52315	1.55277	1.24937	1.68784	1.31784	1.09263	1.17164	1.84784	1.1859	1.19466	1.20969	1.23335	1.23436	1.49855	1.1092	1.16782	1.1201	1.32555	1.22917	1.16952	1.20223	1.16124	1.35214	1.19057	1.07862	1.06894	1.09374	1.19069	1.07328	0.948282	1.36984	0.988382	0.99346	0.977613	0.917089	0.975167	1.03908	0.968074	0.92019	0.989982	0.939298
	226.308	1.61108	1.44848	2.34745	1.42823	1.35268	1.1661	1.58653	1.44073	1.47334	1.18261	2.02626	1.32755	1.0221	1.19594	1.79499	1.0383	1.09872	1.10775	1.24077	1.28934	1.61886	1.14468	1.17582	1.12841	1.32563	1.24879	1.21847	1.2105	1.16399	1.44497	1.19556	1.06899	1.08459	1.15303	1.20776	1.07522	1.01507	0.967705	0.979564	1.01267	0.964802	0.919608	0.973706	1.0374	0.96443	0.912597	0.985736	0.936984
	258.552	1.48487	1.54234	2.86005	1.41342	1.3201	1.17957	1.44146	1.51336	1.33729	1.175	1.91783	1.31626	1.0276	1.11091	1.67179	1.20632	1.17762	1.04713	1.20072	1.2992	1.83109	1.21853	1.34793	1.15262	1.32972	1.21328	1.16756	1.15208	1.14161	1.47948	1.19853	1.07831	1.08119	1.17698	1.15546	1.06472	1.15744	0.978258	0.992172	1.02547	0.986697	0.923675	0.982837	1.02905	0.956976	0.916182	0.98197	0.949186
	290.794	1.37699	1.70635	2.98877	1.29666	1.26369	1.1585	1.38603	1.64376	1.33015	1.09545	1.87585	1.15039	0.99724	1.21287	1.59545	1.02831	1.04256	1.13083	1.20863	1.35156	1.96159	1.16428	1.1641	1.14854	1.32557	1.30193	1.15738	1.09127	1.16254	1.49215	1.12504	1.08398	1.08518	1.16443	1.1412	1.07527	0.9718	0.975713	0.992397	1.03733	0.964982	0.915601	0.995758	1.02736	0.957252	0.91707	0.983328	0.948733
	323.035	1.41089	1.91651	2.3419	1.37536	1.38451	1.14475	1.28317	1.5254	1.16641	1.19232	1.7935	1.20695	1.83483	1.10505	1.59177	1.12956	1.04868	1.27258	1.34239	1.47475	1.69119	1.17814	1.25768	1.16656	1.35171	1.28631	1.23654	1.09049	1.18346	1.53164	1.17511	1.10586	1.105	1.15797	1.17633	1.09716	0.971094	0.979091	1.01347	1.03512	0.971693	0.920037	0.996964	1.03793	0.938316	0.916717	0.967436	0.93322
	355.279	1.34444	1.72352	2.69485	1.51355	1.42443	1.22605	1.43751	1.60547	1.03636	1.03519	1.83485	1.05549	1.06892	1.17655	1.81063	1.44252	1.06256	1.4842	1.35404	1.31476	1.84111	1.26727	1.20865	1.20918	1.17825	1.36121	1.21291	1.15658	1.17626	1.50164	1.14633	1.11676	1.13433	1.18336	1.21138	1.10327	0.99278	0.947044	0.996135	1.04217	0.97089	0.92095	0.999924	1.02705	0.958726	0.914099	0.974497	0.944437
	387.539	1.3125	1.69123	2.40587	1.49874	1.35904	1.06998	1.37174	1.48896	1.11919	1.1	1.85787	1.05578	1.18997	1.27082	1.85638	1.1146	1.03044	1.38704	1.37016	1.27097	1.86881	1.30161	1.254	1.17368	1.18868	1.34556	1.2263	1.15736	1.15735	1.5093	1.21332	1.15669	1.12372	1.05998	1.13404	1.10838	0.985039	0.98	0.979879	1.03605	0.965557	0.927114	1.00019	1.04328	0.945052	0.915003	0.981384	0.940994
			Dark																		Light
Fig. 4e			Cells: 1	2	3	4	5	6	7	8	9	10	11	12	13	14	15	16	17	18	1	2	3	4	5	6	7	8	9	10	11	12	13	14	15	16	17	18
		P1	1.20081	1.21567	1.03569	1.15165	1.19901	1.13198	1.12899	0.982837	0.995758	0.996964	0.999924	1.00019	0.989853	1.00244	0.993627	0.996971	0.991729	0.987684	1.47457	1.94424	1.77662	1.66542	1.67206	2.08775	2.30759	2.40829	1.52336	2.35691	1.94894	2.11734	2.07154	1.59382	1.29891	1.87261	1.358	1.80388
		P2	0.968722	0.965091	0.953662	0.957512	0.962887	0.963986	0.981239	0.988468	1.00552	1.01861	1.00675	1.02572	1.04347	1.03686	1.06334	1.07406	1.09878	1.10057	2.5609	2.44507	3.48729	1.80562	2.50563	2.41826	2.22888	2.30848	1.96677	2.77977	1.91544	2.01036	1.71157	2.33015	2.00103	2.53167	2.59631	1.39705
		P3	1.007	1.13094	1.15159	0.903716	1.14643	0.983759	1.19032	1.06861	0.852263	1.02436	0.96863	0.865375	0.848985	1.00797	1.03474	0.83685	0.920297	0.982285	1.09733	1.06102	0.99647	1.0274	0.736931	0.933266	0.930577	1.01799	0.980022	1.07047	1.02215	1.33313	0.892055	0.962676	0.681431	0.944092	0.989775	1.02462
		P4	1	1.00123	1.00046	1.05341	1.09183	1.17079	1.27123	0.997756	0.998342	0.996759	0.99689	1.00368	1.01622	1.00905	1.00435	1.00073	0.999466	0.994167	2.60306	1.77534	1.6236	2.32561	2.06037	2.53658	1.63492	2.17605	2.70909	2.82718	2.20547	2.06744	2.30029	1.51712	2.28426	2.20248	2.29557	1.84817
		P5	1	0.853589	0.849544	0.942483	0.968106	1.28478	0.99346	1.01267	1.02547	1.03733	1.03512	1.04217	1.03605	1.05016	1.036	1.0263	1.0263	1.03609	1	0.980746	1.00937	1.00198	1.04718	1.06363	1.12745	1.16136	1.00215	0.990468	1.09866	0.982108	1.00499	1.0447	1.04645	1.04448	1.06474	1.08684
[truncated: 6 more columns]

## Sheet: Fig. 5
Fig. 5c			Dark		Light
		CRY2-STIM1ct	PM/(PM+Cytosol)	GCaMP6s (F)	PM/(PM+Cytosol)	GCaMP6s (F)
		WT	0.106115	206.915	0.649725	1145.23
		A376K	0.105062	307.546	0.131429	274.065
		A376N	0.108074	319.985	0.159938	359.232
		G379E	0.107975	204.978	0.180023	369.858
		G379K	0.176969	590.073	0.787559	961.848
		A380E	0.113333	287.941	0.110833	259.805
		A380K	0.109915	325.731	0.170696	294.78
		A380L	0.108542	264.352	0.467826	730.998
		A380V	0.141637	415.009	0.526843	1465.95
		A380F	0.116667	329.807	0.498611	1422.18
		A380I	0.122536	254.562	0.302275	377.324
		I383K	0.116667	203.262	0.668256	207.899
		I383M	0.0947788	178.745	0.154938	172.533
		I383N	0.110595	276.011	0.487538	628.532
		I383G	0.101667	259.297	0.110952	348.521
		I383R	0.111129	255.916	0.277526	248.483
		I383F	0.105833	260.089	0.126666	218.921
		I383V	0.103798	290.445	0.433011	447.276
		N388K-T389K	0.67299	1025.96	0.830647	1045.28
		F391A	0.107551	182.924	0.237959	456.699
		F391N	0.0889797	177.954	0.0998214	159.305
		F391S	0.0943556	169.685	0.101347	179.78
		F391T	0.0910191	159.18	0.106126	155.103
		F391C	0.523737	313	0.699511	597
		F391L	0.103571	279.76	0.254669	485.197
		F391E	0.101759	247.207	0.107018	215.263
		F391D	0.0937083	258.473	0.111571	229.168
		F391V	0.107143	360.928	0.140278	365.502
		T393G	0.10125	325.523	0.108214	347.068
		T393I	0.57341	228.851	0.655147	615.053
		T393F	0.632521	218.897	0.725494	340
		T393Q	0.103214	283.383	0.104748	248.592
		T393P	0.095102	413.33	0.168488	1218.55
		T393V	0.543477	595.857	0.726176	1208.74
		T393A	0.103071	240.081	0.530831	1118.94
		H395L	0.717323	1306.01	0.735033	1405.84
		S399F	0.111028	148.906	0.110622	134.054
		S399D	0.107611	290.548	0.132381	540.995
		S399L	0.0912071	388.066	0.119656	393.926
		S399E	0.110165	292.107	0.113	283.634
		S401V	0.109115	243.24	0.569495	735.808
		S401F	0.104258	192.93	0.392493	480.397
		S401I	0.318825	203.863	0.700921	643.828
		S401L	0.108189	216.263	0.611822	805.929
Fig. 5d			WT
		Time (sec)	1	2	3	4	5	6	7	8	9	10	11	12	13	14	15	16	17	18	19	20	21	22	23	24	25	26	27	28	29	30	31	32	33	34	35	36	37	38	39	40	41	42	43	44	45	46	47
		0.103	0	0	0	0	0	0	0	0	0	0	0	0	0	0	0	0	0	0	0	0	0	0	0	0	0	0	0	0	0	0	0	0	0	0	0	0	0	0	0	0	0	0	0	0	0	0	0
		8.289	0.165333	0.743239	0.818418	0.863752	0.777638	0.576307	0.793286	0.611714	0.534178	0.422517	0.57511	0.0904408	0.01	0.527926	0.469769	0.595765	0.323543	0.3	0.367863	0.324181	0.836614	0.489967	0.123288	0.338188	0.619593	0.395617	0.41577	0.988132	0.627364	0.288621	1.21446	0.3812	0.104212	1.1455	0.160373	0.728375	0.810234	0.863752	0.785414	0.587833	0.817084	0.636182	0.560887	0.447868	0.615367	0.0976761	0.0109
		16.454	0.283858	1.10077	1.42057	1.21438	1.4321	0.984889	1.12615	1.11584	0.775248	0.907823	1.03468	0.149075	0.530923	0.816154	0.899608	1.14853	0.702108	1.10346	0.720461	0.548368	1.33576	0.720966	0.283109	0.616558	1.1474	0.893759	0.705184	1.32024	1.1062	0.523827	1.85048	0.608156	0.209168	1.78633	0.275342	1.07875	1.40636	1.21438	1.44642	1.00459	1.15993	1.16048	0.81401	0.962293	1.1071	0.161001	0.578706
		24.456	0.4889	1.55606	2.12219	1.43722	2.0724	1.29727	1.46919	1.71138	1.00564	1.46747	1.5818	0.194102	0.712698	1.30371	1.245	1.89026	1.0322	1.5969	1.06687	0.893597	1.68464	0.96805	0.450912	0.850205	1.71254	1.50817	1.07406	1.63622	1.66157	0.900277	2.3838	0.880813	0.413821	2.27759	0.474233	1.52494	2.10097	1.43722	2.09313	1.32321	1.51327	1.77984	1.05593	1.55552	1.69253	0.20963	0.776841
		32.456	0.642876	2.02497	2.82826	1.54313	2.67338	1.68773	1.78175	2.46457	1.1882	2.04621	2.12705	0.345409	0.982053	1.94033	1.541	2.45688	1.4039	1.99167	1.32915	1.19839	1.95997	1.33962	0.744276	1.09748	2.42678	2.3783	1.39146	1.88061	2.29593	1.3331	2.84431	1.27058	0.641632	2.67786	0.623589	1.98447	2.79998	1.54313	2.70011	1.72148	1.8352	2.56315	1.24761	2.16898	2.27595	0.373042	1.07044
		40.554	0.916538	2.45553	3.56472	1.60313	3.25235	2.09303	1.98016	3.20412	1.42225	2.53097	2.81303	0.551831	1.35661	2.73951	1.76308	2.80545	1.7613	2.30246	1.60434	1.53389	2.18059	1.57255	1.04634	1.53055	3.06132	3.25078	1.7298	2.08881	3.0662	1.82393	3.25552	1.58975	0.852712	3.0916	0.889041	2.40642	3.52907	1.60313	3.28488	2.13489	2.03956	3.33228	1.49336	2.68282	3.00995	0.595977	1.4787
		48.584	1.33531	2.91424	4.11343	1.64275	3.92123	2.40326	2.08492	3.74945	1.64552	2.93874	3.5701	0.90076	1.72315	3.56764	1.94908	3.15635	2.16883	2.65795	1.94259	1.97116	2.27996	1.82643	1.40529	1.86658	3.74539	4.01678	2.02447	2.43389	3.64403	2.2391	3.49555	1.95981	1.133	3.35272	1.29525	2.85595	4.0723	1.64275	3.96044	2.45132	2.14747	3.89943	1.72779	3.11507	3.82001	0.972821	1.87824
		56.587	1.77607	3.3666	4.57849	1.62959	4.32999	2.80023	2.11072	4.12057	1.81149	3.21377	4.27405	1.39108	2.21778	4.20315	2.0417	3.32052	2.43601	2.84928	2.24178	2.36661	2.32639	1.9539	1.80465	2.22636	4.1474	4.59925	2.27545	2.73728	4.45959	2.63687	3.64291	2.13132	1.35555	3.48005	1.72279	3.29927	4.5327	1.62959	4.37329	2.85623	2.17404	4.28539	1.90207	3.4066	4.57323	1.50237	2.41738
		64.599	2.2244	3.67911	4.85069	1.62661	4.52881	3.22042	2.152	4.49273	2.07024	3.3927	4.59534	2.00661	2.51374	4.99342	2.1074	3.44253	2.55233	2.91877	2.3701	2.77686	2.32027	2.1535	2.19003	2.27503	4.38622	4.89772	2.54804	2.99058	5.24613	3.09894	3.73625	2.42585	1.90413	3.54952	2.15767	3.60553	4.80219	1.62661	4.5741	3.28483	2.21656	4.67244	2.17375	3.59626	4.91701	2.16714	2.73998
		72.601	2.58092	3.92668	4.94681	1.62713	4.55597	3.53291	2.16666	4.68337	2.19977	3.53385	4.814	2.8062	2.89034	5.58794	2.14552	3.50468	2.637	2.95337	2.4065	3.23706	2.33438	2.27743	2.49958	2.31559	4.47124	5.15051	2.87069	3.27319	6.04488	3.46166	3.74007	2.6257	2.20162	3.55227	2.5035	3.84815	4.89734	1.62713	4.60153	3.60357	2.23166	4.8707	2.30976	3.74588	5.15098	3.03069	3.15047
		80.619	3.00404	4.03078	4.96962	1.61896	4.61652	3.63976	2.10284	4.77991	2.39602	3.56798	4.87796	3.49642	3.1454	5.92445	2.13564	3.53461	2.68534	2.98916	2.40586	3.89133	2.32644	2.44387	2.86513	2.44164	4.54671	5.31261	3.07202	3.4864	6.67255	3.74602	3.77697	2.81899	2.67361	3.6052	2.91392	3.95017	4.91992	1.61896	4.66268	3.71256	2.16593	4.9711	2.51582	3.78206	5.21941	3.77613	3.42849
		88.692	3.41267	4.05461	4.9893	1.62786	4.62013	3.64853	2.10313	4.82803	2.53696	3.60537	4.95492	4.19556	3.31424	6.19818	2.1275	3.47548	2.71166	3.00196	2.40352	4.35794	2.38064	2.74468	3.20628	2.55599	4.57491	5.39899	3.33998	3.68636	6.81649	3.9893	3.78928	3.07426	3.00701	3.54052	3.31029	3.97352	4.93941	1.62786	4.66633	3.7215	2.16623	5.02115	2.6638	3.82169	5.30176	4.53121	3.61252
		96.866	3.8409	4.08686	4.9849	1.6034	4.62147	3.75618	2.08361	4.96542	2.5993	3.52588	4.97288	4.90497	3.61562	6.36313	2.09834	3.52808	2.66341	3.02754	2.36918	4.6809	2.25867	2.92925	3.50868	2.71407	4.59715	5.5066	3.58632	3.83535	6.94695	4.20416	3.77924	3.17584	3.33537	3.55703	3.72568	4.00512	4.93505	1.6034	4.66768	3.83131	2.14612	5.16403	2.72926	3.73743	5.32099	5.29736	3.94102
		104.866	4.15514	4.15892	5.0213	1.57535	4.57305	3.69515	2.07831	4.86629	2.62983	3.52946	4.82189	5.47547	3.87444	6.40732	2.0697	3.63	2.66762	3.00545	2.34468	4.79322	2.26931	3.12769	3.74849	2.72804	4.50219	5.52147	3.80152	4.04863	7.04676	4.3965	3.77512	3.32637	3.61428	3.62018	4.03048	4.07574	4.97108	1.57535	4.61878	3.76905	2.14066	5.06094	2.76132	3.74123	5.15943	5.91351	4.22314
		112.866	4.52052	4.05429	4.98883	1.58304	4.55422	3.7073	2.0513	4.8859	2.68484	3.49254	4.88566	5.74198	4.09876	6.39919	2.05777	3.59982	2.71139	2.98209	2.32438	4.90923	2.2788	3.23537	3.95244	2.80204	4.56905	5.48122	3.86014	4.14635	7.01607	4.44269	3.77224	3.39983	3.92792	3.55957	4.38491	3.9732	4.93894	1.58304	4.59976	3.78145	2.11284	5.08133	2.81909	3.70209	5.22766	6.20134	4.46765
		120.868	4.72225	4.07909	4.93545	1.59042	4.53429	3.74548	2.05678	4.87993	2.73076	3.4314	4.85811	5.94896	4.27809	6.40778	2.0742	3.61511	2.72139	3.01254	2.32945	4.86625	2.26027	3.44486	4.05449	2.93318	4.63665	5.50807	3.91952	4.24765	7.03116	4.60496	3.75734	3.48498	4.04817	3.55619	4.58058	3.99751	4.8861	1.59042	4.57964	3.82039	2.11848	5.07512	2.86729	3.63729	5.19818	6.42488	4.66312
		129.037	4.86302	4.07247	4.94302	1.62771	4.54326	3.71139	2.04392	4.80513	2.77059	3.46226	4.8636	6.06718	4.49715	6.38175	2.116	3.63842	2.75758	3.01332	2.30708	4.87984	2.27422	3.41103	4.19208	2.99556	4.58622	5.44898	4.07951	4.27979	6.98454	4.54373	3.75844	3.5347	4.21166	3.60905	4.71713	3.99102	4.89359	1.62771	4.5887	3.78562	2.10524	4.99734	2.90912	3.67	5.20406	6.55255	4.90189
		137.039	5.12412	4.0514	4.91657	1.56906	4.52171	3.72983	2.08184	4.76826	2.79892	3.43266	4.91784	6.15702	4.60962	6.31445	2.12141	3.60022	2.74915	2.98377	2.3053	4.92647	2.23744	3.55182	4.25772	3.21665	4.54856	5.47359	4.18783	4.35428	7.11781	4.58345	3.72989	3.60144	4.23514	3.65301	4.97039	3.97037	4.8674	1.56906	4.56693	3.80443	2.1443	4.95899	2.93886	3.63862	5.26208	6.64958	5.02449
		145.135	5.24363	4.03131	4.8956	1.6062	4.57991	3.73086	2.06582	4.72527	2.79211	3.44961	4.87849	6.18646	4.72026	6.28376	2.11269	3.63342	2.75538	2.97442	2.26098	5.01586	2.27284	3.52534	4.24053	3.53102	4.67579	5.44522	4.28263	4.32939	7.07259	4.53093	3.78159	3.60194	4.3708	3.62998	5.08632	3.95069	4.84665	1.6062	4.62571	3.80547	2.1278	4.91428	2.93172	3.65658	5.21998	6.68138	5.14509
		153.145	5.3437	4.02672	4.87762	1.62539	4.51985	3.72709	2.06081	4.6984	2.7868	3.422	4.80258	6.16384	4.79176	6.23756	2.10988	3.56682	2.70987	2.9613	2.27046	4.94321	2.25233	3.60809	4.26714	3.68022	4.54761	5.43162	4.35654	4.37837	7.03498	4.41842	3.74467	3.6197	4.39656	3.58721	5.18339	3.94618	4.82884	1.62539	4.56504	3.80163	2.12263	4.88633	2.92614	3.62732	5.13876	6.65695	5.22302
		161.214	5.43568	4.05876	4.83967	1.62499	4.4985	3.77049	2.08706	4.7905	2.80016	3.46386	4.87901	6.12319	4.93143	6.12225	2.09259	3.60512	2.74861	2.98622	2.26475	4.93713	2.22548	3.5867	4.28716	3.87239	4.58558	5.54701	4.33845	4.44444	7.03561	4.35894	3.74389	3.69355	4.35874	3.62077	5.27261	3.97759	4.79127	1.62499	4.54348	3.8459	2.14967	4.98213	2.94017	3.67169	5.22055	6.61305	5.37526
		169.216	5.47204	3.97137	4.83953	1.63339	4.51733	3.6275	2.07556	4.76289	2.81276	3.40836	4.91393	6.13624	5.01268	6.04335	2.11841	3.61501	2.7643	3.01151	2.23889	5.00558	2.23	3.70599	4.35922	3.87502	4.63053	5.55351	4.3594	4.42132	7.09344	4.33433	3.7612	3.72385	4.34419	3.58391	5.30787	3.89194	4.79113	1.63339	4.5625	3.70005	2.13782	4.9534	2.9534	3.61286	5.25791	6.62714	5.46383
		177.328	5.5157	3.99622	4.79835	1.63677	4.54773	3.61459	2.11495	4.75577	2.81081	3.37778	4.8374	6.12401	5.05757	5.91213	2.16612	3.65029	2.7704	3.01967	2.22223	4.95265	2.17723	3.72616	4.38638	4.0496	4.6488	5.56251	4.29818	4.46777	7.07905	4.29831	3.72353	3.73375	4.28422	3.62134	5.35023	3.91629	4.75037	1.63677	4.5932	3.68689	2.17839	4.946	2.95135	3.58044	5.17602	6.61393	5.51275
		185.538	5.43646	4.04286	4.85959	1.64092	4.5198	3.66213	2.12512	4.73771	2.80836	3.3973	4.79237	6.16603	5.00051	5.8828	2.18389	3.65549	2.84386	3.02174	2.22478	5.02005	2.2279	3.79907	4.44481	4.24005	4.67557	5.66812	4.36735	4.42937	7.04635	4.26232	3.7492	3.81571	4.15802	3.63524	5.27336	3.962	4.81099	1.64092	4.565	3.73537	2.18887	4.92722	2.94878	3.60113	5.12784	6.65931	5.45056
		193.582	5.49389	4.0527	4.82713	1.61631	4.45893	3.5797	2.12744	4.78608	2.78203	3.45947	4.85956	6.11268	4.90409	5.8029	2.16085	3.75023	2.80798	3.01127	2.19092	5.03956	2.21318	3.72202	4.45956	4.46598	4.66654	5.70798	4.40807	4.45555	6.98601	4.23607	3.75086	3.79882	4.21305	3.66386	5.32907	3.97165	4.77885	1.61631	4.50352	3.65129	2.19126	4.97752	2.92113	3.66704	5.19973	6.60169	5.34545
		201.669	5.4929	4.02485	4.83446	1.63224	4.46205	3.55415	2.1188	4.81982	2.79867	3.33144	4.83832	6.1532	4.81581	5.85578	2.1876	3.74296	2.82857	3.03829	2.23029	4.98271	2.17513	3.77597	4.5273	4.66875	4.70594	5.72701	4.33646	4.47229	7.08591	4.23147	3.74493	3.78746	4.16333	3.6307	5.32811	3.94435	4.78612	1.63224	4.50667	3.62524	2.18236	5.01261	2.93861	3.53133	5.177	6.64545	5.24924
		209.731	5.48838	4.01163	4.85486	1.64224	4.50548	3.59852	2.10887	4.75134	2.77558	3.3813	4.87844	6.08932	4.84012	5.94033	2.17891	3.77537	2.85399	3.07564	2.18257	5.02072	2.23342	3.75336	4.51361	4.8167	4.78072	5.73763	4.33335	4.50825	7.05502	4.18736	3.74348	3.78347	4.06491	3.76166	5.32373	3.9314	4.80631	1.64224	4.55053	3.67049	2.17214	4.9414	2.91435	3.58418	5.21993	6.57647	5.27573
Fig. 5f			Dark
			Cells: 1	2	3	4	5	6	7	8	9	10	11	12	13	14	15	16	17	18	19	20	21	22	23	24	25	26	27	28	29	30	31	32	33	34	35	36	37	38	39	40	41	42	43	44	45	46	47
		WT	313.73	254.31	145.21	172.29	217.2	225.83	196.76	187.92	251.87	191.09	196.52	268.76	302.39	287.14	142.48	167.36	149.6	169.49	323.55	197.64	179.01	119.95	209.49	197.51	283.01	166.58	169.66	168.83	154.66	140.88	259.22	211.35	345.103	256.853	148.114	177.459	225.888	237.122	208.566	201.074	272.02	208.288	216.172	292.948	126.581	207.24	151.029
		T393F	417.89	275.33	259.83	537.94	443.38	402.84	265.33	417.31	433.18	315.19	369.23	217.43	283.55	196.35	300.43	249.98	170.11	324.91	291.33	222.19	272.34	380.29	189.46	376.14	250.93	304.53	302.61	342.49	231.16	289.83	406.51	249.58	267.03	253.78	222.1	189.31	242.52	304.88	482.54	368.87	142.7	251.27	218.83	141.7	155.87	154.97	229.6
		T393P	351	412.39	393.93	329.3	380.01	272.75	209.62	235.33	790.21	457.99	399.89	505.58	261.09	296.98	406.39	685.93	502.51	488.94	559.89	328.46	428.45	297.08	181.22	325.04	325.21	536.77	345.93	406.45	497.88	318.19	328.69	453.71	1512.85	462.89	521.78	515.11	248.93	320.8	359.73	310.24	350.13	373.21	318.23	355.25	237.88	522.61	503.608
		I383K	242.88	184.08	197.67	254.59	300.08	233.89	151.31	204.36	144.78	177.6	297.72	219.08	211.17	131.9	171.03	170.48	147.1	209.58	144.65	324.89	325.8	292.04	192.13	196.11	117.72	237.14	313.66	149.14	292.94	141.05	153.08	249.15	271.25	211.87	224.32	159.41	164.53	167.2	245.46	264.47	177.76	211.08	210.78	168.75	169.52	158.25	276.07
Fig. 5g			Dark								Light
			Cells: 1	2	3	4	5	6	7	8	1	2	3	4	5	6	7	8
		WT	0.10683	0.09894	0.105263	0.105263	0.10683	0.114583	0.102113	0.105263	0.58799	0.630552	0.793966	0.510246	0.602329	0.769971	0.621835	0.680908
		T393F	0.65812	0.622642	0.730942	0.703704	0.558824	0.578947	0.574468	0.469989	0.641791	0.641791	0.808	0.666667	0.8125	0.782214	0.693407	0.727114
		T393P	0.088571	0.117143	0.085714	0.097143	0.091429	0.082857	0.102857	0.095102	0.124286	0.212	0.301429	0.094286	0.197714	0.120987	0.128714	0.118014
		I383K	0.113333	0.085	0.17	0.101667	0.105	0.12	0.121667	0.116667	0.609375	0.675071	0.677072	0.698492	0.698492	0.69104	0.628253	0.59568
			WT
Fig. 5i		Time (min)	Cells: 1	2	3	4	5	6	7	8	9	10	11	12	13	14	15	16	17	18	19	20	21	22	23	24	25	26	27	28	29	30	31	32	33	34	35	36	37	38	39	40	41	42	43	44	45	46	47
		0	0	0	0	0	0	0	0	0	0	0	0	0	0	0	0	0	0	0	0	0	0	0	0	0	0	0	0	0	0	0	0	0	0	0	0	0	0	0	0	0	0	0	0	0	0	0	0
		0.134517	-0.00714	-0.01762	0.012508	-0.00803	-0.00564	-0.01662	-0.00029	0.011162	0.000334	-0.00657	-0.02777	-0.00919	0.017686	-0.00382	-0.009	-0.00367	-0.00161	-0.01243	0.021027	-0.00788	0.01208	-0.00906	-0.01418	-0.02125	-0.00107	-0.02891	0.017914	0.00124	-0.0056	0.0038	-0.00777	-0.01421	0.007858	-0.01855	0.001411	-0.01276	0.000248	-0.00105	-0.01036	0.007401	-0.01219	-0.00729	-0.02132	-0.01565	-0.00353	-0.00525	-0.03739
		0.267933	-0.02305	-0.02036	-0.0085	-0.00924	0.004984	-0.0257	0.001633	0.01838	0.003838	0.002896	-0.02031	0.010895	-0.02006	-0.00578	-0.01003	-0.02658	-0.00345	-0.01418	-0.00276	-0.01782	-0.00623	-0.02028	0.000792	-0.01072	-0.01953	-0.02861	0.006841	-0.00056	0.009297	-0.00807	-0.02193	-0.0198	-0.00466	-0.01258	-0.00532	-0.03087	-0.00457	0.002615	-0.01992	-0.01992	-0.02506	-0.00136	-0.01367	-0.03565	-0.0057	-0.00549	-0.01516
		0.401367	-0.01558	-0.03192	-0.01754	-0.02253	0.000282	-0.03673	-0.03021	0.00943	0.023361	-0.02281	-0.03008	0.008313	-0.0026	0.004346	-0.00861	-0.01916	0.003776	-0.02194	-0.00378	-0.01831	0.000923	-0.00625	-0.02544	-0.00219	-0.02587	-0.01847	-0.02653	-0.01172	0.002501	-0.01482	-0.0063	-0.00839	-0.01206	-0.02696	-0.02252	-0.03847	-0.02037	-0.01103	-0.02579	-0.02434	-0.02837	-0.01802	-0.04173	-0.02486	-0.01328	-0.00392	-0.03633
		0.534783	-0.03806	-0.0379	-0.01874	-0.04638	-0.02097	-0.04001	-0.01371	0.010778	0.016603	-0.02401	-0.05028	-0.00498	-0.02243	-0.01076	-0.02918	-0.02338	-0.00627	-0.01885	0.003783	-0.02129	-0.01462	-0.02437	0.000317	-0.00871	-0.02367	-0.01458	-0.02456	-0.01352	-0.0013	0.008454	-0.00743	-0.01281	0.013341	-0.01769	-0.01816	-0.04354	0.005813	0.001854	-0.03315	-0.01941	-0.02432	-0.02315	-0.0162	-0.02141	-0.02664	-0.01012	-0.0383
		0.6682	-0.0543	-0.05355	-0.01413	-0.02921	-0.01872	-0.0355	-0.02397	0.004811	0.007342	-0.02712	-0.04459	-0.01045	-0.01707	-0.01071	-0.02828	-0.02475	-0.01261	-0.02177	-0.00757	-0.02967	-0.01877	-0.03447	-0.02298	-0.02983	-0.03032	-0.01294	-0.0218	-0.02102	-0.01799	-0.00579	-0.01658	-0.02437	-0.01298	-0.02085	-0.03208	-0.04461	-0.04357	-0.02715	-0.0487	-0.03994	-0.0389	-0.02603	-0.03589	-0.02904	-0.00623	-0.01788	-0.04438
		0.80155	-0.05905	-0.06367	-0.01706	-0.03284	-0.02986	-0.04109	-0.02327	0.001828	0.005423	-0.03567	-0.03148	-0.00907	-0.02266	-0.00599	-0.03413	-0.03919	-0.01944	-0.02878	0.000218	-0.02165	-0.00669	-0.0271	-0.02465	-0.02483	-0.0496	-0.02405	-0.0218	-0.02653	-0.00614	0.00304	-0.02849	-0.03048	0.002284	-0.02746	-0.03476	-0.05527	-0.01148	-0.01255	-0.02135	-0.04468	-0.02953	-0.02106	-0.03595	-0.03751	-0.02063	-0.01819	-0.06521
		0.934967	-0.05141	-0.05396	-0.0163	-0.05063	-0.0443	-0.05031	-0.02094	-0.00414	0.008176	-0.02769	-0.04872	-0.00302	-0.01661	-0.00662	-0.04287	-0.03969	-0.02346	-0.03178	-0.01201	-0.02158	-0.00816	-0.03367	-0.02433	-0.04787	-0.03661	-0.02831	-0.02648	-0.02331	0.002555	0.00209	-0.02046	-0.02363	-0.01754	-0.03889	-0.04455	-0.04319	-0.02589	-0.01236	-0.02666	-0.03966	-0.03272	-0.02483	-0.04583	-0.03	-0.01126	-0.01184	-0.05815
		1.0684	-0.06075	-0.06088	-0.02041	-0.05334	-0.04194	-0.05757	-0.03062	-0.00221	-0.00108	-0.0332	-0.04658	0.008943	-0.00635	-0.02533	-0.03406	-0.03493	-0.01205	-0.02236	-0.01703	-0.02151	-0.00646	-0.02557	-0.01292	-0.05095	-0.04285	-0.0407	-0.02461	-0.02046	-0.00913	-0.00817	-0.01934	-0.02805	-0.00941	-0.03321	-0.04232	-0.05362	-0.03319	-0.0125	-0.04595	-0.0344	-0.02965	-0.01209	-0.03668	-0.01034	0.005328	-0.0207	-0.04275
		1.20198	0.018778	0.016948	0.012833	-0.04139	0.009028	-0.02236	0.005307	-0.005	0.014684	0.001483	0.025141	0.032244	-0.00329	0.001855	-0.03181	0.014621	0.000321	0.001251	0.010914	0.016112	0.014234	-0.02501	0.010223	0.055548	0.015748	-0.02454	-0.00202	0.008865	0.020931	0.013204	-0.0076	0.021569	0.00996	0.000288	0.031851	-0.00862	0.035226	0.053915	-0.01143	0.035468	0.004166	0.002483	0.014273	0.042992	0.030615	0.01341	0.066597
		1.3354	0.019764	0.053403	0.01554	-0.02935	-0.00828	-0.03795	0.028868	0.037144	0.041548	0.009959	0.029654	0.052081	0.035832	0.044411	-0.01202	0.043909	0.00683	-0.00434	-0.02001	0.037902	0.027622	0.004329	0.011728	0.031123	0.016157	-0.00298	0.010926	0.024675	0.04197	0.013489	0.018479	0.0279	0.007219	0.002085	0.036038	0.009642	0.018979	0.087434	0.017607	0.042031	0.027876	0.021384	0.032701	0.060731	0.057177	0.027525	0.092686
		1.46878	0.008688	0.035661	0.03211	0.005706	-0.0103	-0.00584	0.024902	0.025212	0.042883	0.012361	0.023798	0.021412	0.032846	0.05464	-0.01832	0.051792	0.009802	0.000417	-0.0107	0.037689	0.028622	-0.00681	0.019653	0.040098	0.013038	0.01804	0.050199	0.03695	0.074426	0.028688	0.006131	0.023115	0.01133	0.018907	0.026846	0.000341	0.055349	0.075833	0.016546	0.029697	0.013172	0.012254	0.03517	0.053895	0.044421	0.040229	0.048243
		1.60222	0.028839	0.040751	0.208523	0.254413	0.003057	0.078066	0.071324	0.010681	0.041632	0.01674	0.028364	0.032559	0.030779	0.035137	0.013303	0.105693	0.14575	0.185102	0.042782	0.028959	0.043241	0.028299	0.174023	0.07908	0.02894	0.026484	0.294946	0.112523	0.128466	0.034293	0.012434	0.057789	0.024123	0.01826	0.014015	-0.00243	0.022557	0.05653	0.071866	0.031465	0.018625	0.003524	0.014574	0.060336	0.046897	0.05207	0.07328
		1.73557	0.092339	0.094507	1.19585	1.01088	0.037243	0.317609	0.353648	0.039261	0.076422	0.018788	0.023637	0.045784	0.067146	0.065557	0.238175	0.435191	1.68375	1.55689	0.2078	0.0269	0.196892	0.263428	1.05571	0.230944	0.141783	0.106603	1.1099	0.504836	0.395618	1.0342	0.359123	0.220112	0.062683	0.07491	0.012286	0.003652	0.042778	0.048923	0.290584	0.0694	0.030634	0.00889	0.055646	0.112084	0.043821	0.176835	0.064493
		1.86915	0.177364	0.175126	3.70311	2.24648	0.137779	0.709214	1.01423	0.252213	0.620808	0.042591	0.010261	0.080799	0.695735	0.113997	1.26362	1.20941	2.08951	1.59359	0.830035	0.06679	1.70016	0.854257	1.64775	0.892253	0.499233	0.309239	2.61292	0.958958	0.797543	1.21013	1.61566	0.613001	0.230903	0.398418	0.026846	0.053324	0.079396	0.082062	1.12644	0.20108	0.030756	0.010892	0.176513	0.274843	0.076461	0.719652	0.121014
		2.00257	0.244626	0.286257	4.60434	3.19909	0.193219	1.06988	1.82842	0.663876	1.53563	0.1354	0.1018	0.195982	2.3829	0.229106	2.13329	2.24264	2.23244	1.55614	1.74047	0.184328	2.84435	1.26038	1.71654	2.09824	1.06483	0.6203	3.39205	1.51389	1.22219	1.19892	1.52448	0.937942	0.560216	1.45047	0.039177	0.138154	0.1732	0.135169	2.95973	0.468302	0.08608	0.030835	0.620717	0.669623	0.123359	1.73502	0.142896
		2.13592	0.326994	0.372025	4.44266	3.35113	0.236951	1.31246	2.66956	0.853253	1.71358	0.439257	0.176148	0.555765	2.34056	0.324765	2.3099	3.30292	2.08581	1.5614	2.15294	0.401306	3.04755	1.49824	1.74261	3.31507	1.71383	0.828221	3.56445	1.88617	1.51876	1.10088	1.3776	1.11403	0.794408	1.93645	0.048369	0.30543	0.361057	0.199734	3.90884	0.784351	0.185823	0.045651	1.33249	1.02062	0.202521	2.42856	0.201418
		2.26948	0.369596	0.418189	4.08193	3.30118	0.25087	1.50204	3.33977	0.817937	1.66519	1.0885	0.344346	0.972416	2.21285	0.399332	2.28586	4.28421	2.08011	1.54079	2.25437	0.805877	3.09448	1.54369	1.57112	3.77174	2.42499	0.986272	3.54466	1.9628	1.69278	1.00351	1.25404	1.21061	0.88295	1.98088	0.033035	0.579255	0.656978	0.26563	4.07224	1.12986	0.306274	0.093705	1.91075	1.21756	0.275756	2.57191	0.239076
		2.4029	0.412198	0.441404	3.68892	3.27951	0.324462	1.56309	3.62571	0.746728	1.48248	1.58271	0.452055	1.32401	2.09471	0.478245	2.13965	4.65024	2.01993	1.47139	2.12762	1.42388	2.91867	1.43418	1.46057	3.91355	3.08482	1.16103	3.52183	1.99225	1.76878	0.84003	1.11821	1.18478	0.898849	1.88418	0.027756	0.850256	0.929249	0.387058	4.12313	1.3814	0.406445	0.159379	2.3143	1.32032	0.340887	2.59418	0.269813
		2.53648	0.447964	0.471857	3.28108	3.1694	0.320653	1.603	3.80206	0.658584	1.28475	1.76515	0.481762	1.50255	1.88646	0.541894	1.89794	4.82446	1.95589	1.45387	1.93997	1.87238	2.71624	1.31305	1.35328	3.84961	3.37008	1.19462	3.42482	1.88611	1.82255	0.765365	0.924273	1.1356	0.838176	1.73602	0.028803	1.12223	1.23158	0.465269	4.05345	1.53565	0.470653	0.283678	2.49112	1.35806	0.385308	2.49333	0.296784
		2.6699	0.425543	0.46356	2.9491	3.00121	0.283457	1.58412	3.80142	0.537721	1.00526	1.74615	0.558313	1.5142	1.6622	0.570459	1.65566	4.87212	1.88719	1.36987	1.74767	2.26907	2.43502	1.16546	1.18306	3.71931	3.50665	1.18095	3.24199	1.71897	1.78721	0.598176	0.775149	1.05263	0.825749	1.47505	0.011967	1.29014	1.34665	0.50977	4.04208	1.67669	0.558694	0.487186	2.50346	1.35693	0.418774	2.42535	0.315918
		2.80332	0.41808	0.457969	2.56059	2.78998	0.294037	1.58912	3.67469	0.42754	0.78892	1.67933	0.582487	1.51408	1.47225	0.554454	1.41626	4.73572	1.75213	1.31815	1.4909	2.438	2.20782	1.01764	1.04057	3.61509	3.49703	1.16249	3.06846	1.62151	1.81646	0.429277	0.580779	0.936322	0.755482	1.28548	0.012286	1.43092	1.52998	0.553083	3.97952	1.67823	0.623085	0.755807	2.42921	1.32337	0.415848	2.27211	0.346112
		2.93675	0.390494	0.426192	2.19737	2.6187	0.264742	1.46462	3.53776	0.339492	0.661438	1.58123	0.553478	1.34404	1.23873	0.571148	1.2374	4.5517	1.61249	1.19803	1.29693	2.32124	1.89105	0.914462	0.916634	3.44389	3.46661	1.1281	2.84546	1.51928	1.71382	0.324214	0.449357	0.819052	0.645011	1.05859	0.004732	1.514	1.61291	0.571578	3.76099	1.75307	0.625965	0.99992	2.28696	1.19575	0.41067	2.16711	0.33512
		3.07017	0.359864	0.403507	1.87855	2.43382	0.258817	1.41794	3.36461	0.265493	0.51143	1.38819	0.510825	1.13937	1.02611	0.519158	1.0644	4.33995	1.37651	1.01552	1.10936	2.11562	1.64846	0.78868	0.771376	3.24912	3.3505	1.03766	2.6675	1.40521	1.63412	0.22998	0.33555	0.68485	0.597314	0.891876	-0.00701	1.47558	1.55622	0.583417	3.68819	1.7298	0.670751	1.21544	2.13905	1.09163	0.409695	1.97208	0.352388
		3.20358	0.333264	0.376409	1.59005	2.21215	0.240948	1.33977	3.13927	0.199865	0.374437	1.27772	0.507118	0.975124	0.790521	0.508771	0.894023	4.05317	1.17435	0.87621	0.952998	1.82362	1.34639	0.656566	0.699897	3.03912	3.2353	0.937375	2.46611	1.28066	1.51305	0.162534	0.217857	0.584658	0.49333	0.737455	-0.02166	1.44875	1.52492	0.566681	3.45442	1.64485	0.652555	1.35127	1.91816	0.993334	0.395963	1.81132	0.361209
		3.337	0.291856	0.339777	1.33312	2.05503	0.238738	1.25823	2.89485	0.13751	0.2996	1.10976	0.444104	0.778198	0.645663	0.432296	0.786568	3.82024	0.988189	0.733317	0.786962	1.505	1.13588	0.579766	0.605515	2.8777	3.0724	0.917998	2.25518	1.18494	1.41552	0.132041	0.155772	0.487044	0.435033	0.574263	-0.02625	1.34906	1.45859	0.586697	3.22546	1.57829	0.590736	1.358	1.76959	0.856957	0.389585	1.62351	0.353745
		3.47042	0.260927	0.303822	1.11967	1.89869	0.198345	1.15893	2.70036	0.11759	0.216836	0.962707	0.38469	0.642106	0.514892	0.420584	0.644987	3.55046	0.804998	0.60961	0.702488	1.23266	0.944449	0.472583	0.526745	2.64318	2.89508	0.861568	2.05305	1.05078	1.34783	0.100503	0.108972	0.421893	0.336623	0.480518	-0.04186	1.25629	1.29841	0.563876	3.05582	1.49493	0.576339	1.43673	1.58404	0.757867	0.329782	1.4909	0.348148
		3.60385	0.211667	0.256951	0.911198	1.73954	0.177043	1.02442	2.50697	0.095362	0.146254	0.845812	0.360677	0.506455	0.426307	0.379829	0.558162	3.28408	0.637233	0.471722	0.586147	0.9797	0.76533	0.395543	0.448847	2.44492	2.71209	0.755755	1.87007	0.969808	1.24057	0.086634	0.076246	0.349014	0.289291	0.36348	-0.05483	1.13772	1.20261	0.558266	2.91171	1.46174	0.524323	1.36265	1.43059	0.628157	0.318526	1.35383	0.352592
		3.73727	0.156437	0.220408	0.756444	1.52652	0.16919	0.967293	2.25369	0.064184	0.121976	0.700523	0.320226	0.397002	0.372406	0.356193	0.484383	2.99115	0.501205	0.377544	0.445867	0.76542	0.656767	0.342553	0.383311	2.21808	2.46692	0.660876	1.67887	0.900124	1.15918	0.082265	0.054831	0.271717	0.256031	0.293674	-0.04896	1.01909	1.08824	0.513384	2.59853	1.37716	0.482355	1.30106	1.25233	0.554488	0.288662	1.21808	0.336341
		3.87068	0.125478	0.173213	0.633312	1.41085	0.145255	0.845977	2.07173	0.042918	0.087519	0.613222	0.255869	0.352793	0.296149	0.335842	0.391517	2.74649	0.39346	0.296964	0.378347	0.584711	0.535508	0.287318	0.351533	2.05925	2.29267	0.611675	1.53787	0.791569	1.071	0.062506	0.037648	0.216578	0.194627	0.204313	-0.05501	0.904261	0.96542	0.521371	2.35521	1.31773	0.439346	1.23891	1.12984	0.46551	0.27448	1.05968	0.315647
		4.00427	0.107864	0.145497	0.497997	1.20011	0.141211	0.757319	1.84615	0.049172	0.097948	0.492654	0.20462	0.259525	0.246076	0.281414	0.349807	2.5325	0.31014	0.227227	0.292419	0.470083	0.41548	0.235289	0.266741	1.86193	2.1312	0.555245	1.38919	0.715189	0.946504	0.037523	0.010448	0.159894	0.150768	0.153559	-0.05451	0.808717	0.85512	0.507869	2.15104	1.17334	0.4062	1.16595	0.943993	0.403762	0.248443	0.923228	0.310626
		4.1377	0.061112	0.113249	0.390838	1.12007	0.114408	0.636934	1.67114	0.040801	0.049308	0.416796	0.220038	0.222684	0.204349	0.252266	0.295887	2.23948	0.243291	0.186603	0.229264	0.380013	0.35816	0.210197	0.228069	1.68238	1.93721	0.501427	1.25863	0.645567	0.871697	0.060226	0.041102	0.124117	0.138432	0.104889	-0.07112	0.675822	0.754857	0.447773	1.87974	1.08206	0.372136	1.10548	0.805902	0.320208	0.210325	0.782073	0.285249
		4.27128	0.042841	0.083444	0.313299	0.97998	0.083231	0.532977	1.49082	0.030312	0.033205	0.338819	0.158421	0.169217	0.187964	0.214638	0.248972	2.03213	0.165836	0.124041	0.192739	0.284832	0.310841	0.172038	0.205405	1.51391	1.77467	0.435644	1.08303	0.56305	0.77335	0.039707	-0.00078	0.091652	0.127467	0.102588	-0.07107	0.587777	0.638645	0.427376	1.68382	0.96402	0.324776	0.986064	0.723095	0.258178	0.189315	0.71181	0.270661
		4.4047	0.014688	0.058199	0.245452	0.850476	0.083231	0.468445	1.29259	0.036182	0.038545	0.284292	0.139243	0.127527	0.147768	0.204833	0.232391	1.8509	0.119476	0.079997	0.160797	0.200511	0.273294	0.136524	0.175687	1.36722	1.59822	0.415842	0.940745	0.506014	0.701424	0.025648	0.005958	0.048807	0.090186	0.080877	-0.07963	0.507475	0.597357	0.395712	1.50356	0.878933	0.287281	0.889156	0.590786	0.232303	0.1587	0.614649	0.246777
[truncated: 50 more rows]
[truncated: 253 more columns]

## Sheet: Fig. 6
Fig. 6d			Cytosol												PM												TIPS
[truncated: 44 more rows]

## Sheet: Supplementary Figure 1 
Fig. S1b			Cytosolic mCh (F/F0)
[truncated: 44 more rows]

## Sheet: Supplementary Figure 2 
Fig. S2b			mCh-CRY2-STIM1_233-685																															SPER-mCh-CRY2-STIM138-685
[truncated: 105 more rows]
[truncated: 74 more columns]

[truncated: 12 more sheets: Supplementary Figure 3 , Supplementary Figure 5 , Supplementary Figure 6 , Supplementary Figure 7 , Supplementary Figure 9   , Supplementary Figure 10   , Supplementary Figure 11   , Supplementary Figure 12   , Supplementary Figure 13   , Supplementary Figure 15   , Supplementary Figure 17   , Supplementary Figure 18   ]
